# Supplementary material for: Can companies get more government subsidies through improving their ESG performance? Empirical evidence from China
Source: PLoS One. 2023 Oct 3;18(10):e0292355. doi: 10.1371/journal.pone.0292355 (PMC10547161; doi:10.1371/journal.pone.0292355)
Supplement: S1 Data — (XLS) [file pone.0292355.s001.xls]

## Sheet: Sheet1
id	year	GOV	GOV2	ESG	ROA	LEV	SIZE	AGE	CI	TOP1	CAP	DUAL	INBO	TRANS	PC	PCLevel	SOE	YQ	ind	GOVP
600354	2011	16.5309	0.0037536	6	0.033642	0.594415	22.1159	2.07944	0.547216	15.2233	0.186656	0	2.3979	0.415	1	2	0	0	A	15.1102
735	2011	17.0129	0.00674543	6	0.018503	0.496975	22.0118	2.70805	0.223323	10.3058	0.235714	0	1.94591	0.204	1	4	0	0	A	24.4681
2086	2011	16.215	0.00518375	6	0.045945	0.396283	21.4772	1.79176	0.537025	25.0154	0.544911	0	2.19722	0.465	1	3	0	0	A	11.0171
600359	2011	16.8205	0.00528222	6	-0.213053	0.894039	22.0639	2.56495	0.515239	50.7944	0.219711	0	1.94591	0.1075	1	3	0	0	A	20.185
2299	2011	14.1137	0.000267183	8	0.093607	0.261725	22.3412	1.09861	0.419075	51.552	0.551885	1	2.19722	0.6025	1	4	0	0	A	1.34735
2124	2011	14.8461	0.00261402	6	0.041609	0.548327	20.7929	1.60944	0.070145	24.0876	0.369443	0	2.19722	0.17	1	4	0	0	A	2.80263
713	2011	16.1945	0.00586537	6	0.029695	0.377999	21.3332	2.70805	0.430585	34.1082	0.168626	0	2.07944	0.348	0	0	0	0	A	10.7937
600108	2011	15.4759	0.00117603	6	0.026105	0.388689	22.2215	2.70805	0.328084	17.3487	0.12487	0	2.70805	0.4475	0	0	0	0	A	5.2612
600265	2011	16.0614	0.0165163	6	-0.218121	0.742767	20.1648	2.48491	0.510561	24.6739	0.270345	1	2.07944	0.11	0	0	0	0	A	9.44897
2321	2011	16.6725	0.00743838	6	0.0371	0.540833	21.5736	1.09861	0.544013	28.5896	0.482447	1	2.19722	0.4075	1	1	0	0	A	17.409
600467	2011	16.088	0.0026301	6	0.055653	0.259728	22.0288	2.07944	0.702661	41.5149	0.337848	0	2.19722	0.575	0	0	0	0	A	9.70369
998	2011	0	0	6	0.076423	0.534717	21.8147	2.48491	0.615837	17.2439	0.149082	0	2.3979	0.564	1	4	0	0	A	0
600371	2011	14.9617	0.00312181	8	0.086686	0.587803	20.731	2.30259	0.700834	61.2001	0.175883	0	2.19722	0.3325	1	3	0	0	A	3.1462
798	2011	18.0065	0.0283744	6	0.065794	0.212728	20.6445	2.63906	0.591952	25.3567	0.242023	0	2.19722	0.236	0	0	1	1	A	66.0858
600598	2011	17.7228	0.00276421	6	0.023525	0.658822	23.6138	2.30259	0.77335	64.1433	0.323219	0	2.3979	0.4625	0	0	1	0	A	49.7626
600975	2011	15.3969	0.00644769	6	0.095614	0.284426	20.441	2.07944	0.396658	37.5352	0.277967	0	2.07944	0.2425	1	2	0	0	A	4.86182
600257	2011	16.104	0.00822937	5	0.015427	0.459617	20.904	2.48491	0.327324	21.7157	0.170184	1	1.60944	0.23	0	0	0	0	A	9.86
592	2011	15.5095	0.00298549	8	0.004671	0.32262	21.3235	2.77259	0.584754	45.2944	0.149187	0	1.60944	0.284	0	0	0	0	A	5.44136
2041	2011	15.0733	0.00153761	6	0.18043	0.259739	21.5508	1.94591	0.742821	53.0684	0.165866	0	2.19722	0.39	1	4	0	0	A	3.51748
2069	2011	17.9513	0.0141492	8	0.112497	0.38496	22.2094	1.79176	0.787814	45.7634	0.139433	1	1.94591	0.4425	1	1	0	0	A	62.5389
2234	2011	14.2621	0.000739008	6	0.089112	0.240729	21.4723	1.38629	0.264742	37.8451	0.283533	0	2.19722	0.23	0	0	0	0	A	1.563
2458	2011	14.4387	0.00146714	6	0.184188	0.1445	20.9632	0.693147	0.213532	51.4575	0.359223	1	2.19722	0.4325	1	2	0	0	A	1.86493
600097	2011	17.018	0.0184447	7	0.049309	0.487329	21.011	2.70805	0.337413	43.0153	0.466675	0	2.19722	0.1175	0	0	0	0	A	24.5944
2157	2011	16.8864	0.00674258	6	0.055205	0.589318	21.8857	1.60944	0.614503	39.8384	0.275213	0	1.60944	0.3375	0	0	0	0	A	21.5603
600508	2011	16.8715	0.00203244	7	0.137082	0.273593	23.07	2.3979	0.659744	62.4298	0.548366	1	2.3979	0.815	0	0	1	1	B	21.2412
600311	2011	0	0	6	0.016834	0.121805	20.7444	2.3979	0.198007	16.3727	0.328589	1	2.19722	0.2775	1	2	0	0	B	0
600123	2011	16.2562	0.00075594	8	0.103225	0.42614	23.4437	2.63906	0.718661	44.1103	0.305155	0	2.19722	0.64	1	1	0	0	B	11.4805
601699	2011	15.3321	0.000131802	8	0.0966	0.545346	24.2663	1.79176	0.812301	63.9918	0.202174	0	2.70805	0.473333	0	0	0	0	B	4.55661
2207	2011	11.9184	0.000228309	5	0.016165	0.445535	20.3032	1.38629	0.058037	9.5174	0.465393	0	2.19722	0.17	0	0	0	0	B	0.15
601857	2011	20.2513	0.000638843	6	0.076143	0.435437	26.3654	1.60944	0.872362	74.8946	0.237851	0	2.56495	0.836667	1	4	1	1	B	623.534
600188	2011	17.1975	0.000301839	8	0.088654	0.560374	25.3032	2.63906	0.231892	52.8627	0.214465	0	2.3979	0.675	0	0	0	0	B	29.4306
2192	2011	13.4694	0.000533944	5	0.003689	0.746824	21.0047	1.60944	0.051137	20.7872	0.168006	1	2.07944	0.07	0	0	0	0	B	0.707461
655	2011	0	0	8	0.169579	0.11365	21.7995	2.77259	0.460153	58.4103	0.107958	1	2.07944	0.338	0	0	0	0	B	0
968	2011	15.2632	0.000558208	8	0.03998	0.471722	22.754	2.48491	0.629486	49.448	0.310783	0	2.19722	0.322	0	0	1	0	B	4.25333
600497	2011	17.8393	0.00365549	6	0.023453	0.734123	23.4508	2.07944	0.572626	51.6401	0.234105	0	2.19722	0.3725	1	3	0	0	B	55.9123
600028	2011	0	0	6	0.068018	0.549114	26.3654	2.3979	0.872362	74.8946	0.500805	0	2.70805	0.705	0	0	1	1	B	0
600259	2011	17.179	0.0125564	6	0.096144	0.722957	21.5566	2.48491	0.20946	50.0241	0.071869	0	2.3979	0.375	0	0	0	0	B	28.8911
2155	2011	16.3093	0.0032955	8	0.147047	0.318846	22.0245	1.60944	0.514406	34.5434	0.31969	0	1.94591	0.5025	0	0	0	0	B	12.1072
601666	2011	16.4129	0.00068286	6	0.090244	0.443686	23.7021	1.79176	0.643457	56.1175	0.459091	0	2.70805	0.343333	0	0	0	0	B	13.4282
506	2011	0	0	6	0.037159	0.786778	22.5143	2.94444	0.1312	47.1704	0.019917	0	2.19722	0.146	0	0	0	0	B	0
601898	2011	17.612	0.000281007	6	0.065009	0.398712	25.7892	1.38629	0.862434	56.6062	0.184266	0	2.19722	0.867813	0	0	1	1	B	44.546
937	2011	19.1139	0.0052563	8	0.080078	0.572459	24.3623	2.56495	0.751848	36.4538	0.346391	0	2.70805	0.46	1	4	0	0	B	200.019
600871	2011	15.3203	0.000393289	8	0.073281	0.211272	23.1612	2.83321	0.222161	42	0.294057	0	2.48491	0.51	0	0	1	1	B	4.503
983	2011	15.6762	0.000166352	8	0.077766	0.57215	24.3776	2.48491	0.229288	54.3988	0.451094	0	2.30259	0.384	0	0	0	0	B	6.42834
600397	2011	13.7137	0.000414889	6	0.016185	0.665562	21.5012	2.30259	0.519011	50.5571	0.564361	0	2.19722	0.32	0	0	0	0	B	0.903195
601168	2011	18.388	0.00365044	6	0.033057	0.533538	24.0009	1.60944	0.431201	28.2123	0.224853	1	2.19722	0.75	0	0	0	0	B	96.7862
601918	2011	16.5692	0.000706207	6	0.060489	0.647055	23.8248	1.60944	0.82123	42.3563	0.339151	0	2.19722	0.43	0	0	1	1	B	15.7
600489	2011	18.1004	0.00383469	6	0.129204	0.466623	23.664	2.19722	0.611069	49.4009	0.277258	0	2.19722	0.5625	0	0	1	1	B	72.5921
780	2011	14.9469	0.000576427	6	0.167788	0.161376	22.4056	2.70805	0.668993	61.4161	0.207534	0	1.94591	0.366	0	0	1	1	B	3.1
758	2011	16.2731	0.000947978	8	0.041142	0.659839	23.2343	2.70805	0.174151	33.3423	0.214327	0	2.19722	0.634	0	0	1	1	B	11.6764
600395	2011	13.6198	6.72603e-05	6	0.14065	0.388269	23.2267	2.3979	0.360455	41.3858	0.386946	0	2.07944	0.645	0	0	1	0	B	0.822217
923	2011	12.9242	0.000320119	6	0.008049	0.546657	20.971	2.56495	0.606731	35.5402	0.096915	0	2.19722	0.46	0	0	1	0	B	0.4101
601101	2011	13.5773	7.32325e-05	6	0.12231	0.281641	23.0991	0.693147	0.256574	62.2971	0.197333	0	2.70805	0.42	0	0	0	0	B	0.788
601808	2011	18.2175	0.0012555	8	0.062145	0.562178	24.8977	1.60944	0.867872	53.6217	0.538964	0	1.94591	0.867813	0	0	1	1	B	81.6095
552	2011	0	0	6	0.096541	0.317642	20.4133	2.89037	0.496389	47.1093	0.263905	0	2.3979	0.298	0	0	0	0	B	0
600547	2011	15.7904	0.000569137	6	0.156603	0.494718	23.2618	2.19722	0.25478	50.2503	0.337875	0	2.07944	0.6125	0	0	0	0	B	7.20561
600348	2011	16.7005	0.000641378	6	0.097138	0.536566	24.0523	2.19722	0.660747	58.3384	0.218624	0	2.19722	0.3425	0	0	0	0	B	17.9026
600777	2011	18.3405	0.0177157	6	0.000551	0.622125	22.3738	2.77259	0.209056	20.9016	0.079349	0	2.19722	0.275	0	0	0	0	B	92.2947
600971	2011	16.2502	0.000917628	6	0.082005	0.502292	23.2439	2.07944	0.274417	59.9613	0.472307	0	2.3979	0.44	0	0	0	0	B	11.412
600759	2011	12.3014	4.30834e-05	6	0.025561	0.592937	22.3538	2.77259	0.70021	66.9381	0.003193	0	1.60944	0.395	1	4	0	0	B	0.22
426	2011	13.8311	0.000323374	6	0.059165	0.486809	21.8678	2.77259	0.529817	33.0177	0.19021	0	2.19722	0.236	0	0	0	0	B	1.01567
600583	2011	17.4604	0.00203759	8	0.009908	0.494127	23.6564	2.30259	0.659911	48.793	0.419517	0	1.94591	0.3375	0	0	1	1	B	38.2779
2128	2011	14.3988	0.000222341	8	0.187313	0.395258	22.8101	1.60944	0.82153	69.399	0.522912	0	2.48491	0.42	0	0	1	1	B	1.79188
762	2011	16.0821	0.00365254	6	0.010247	0.134656	21.6944	2.70805	0.325968	17.6926	0.17352	0	2.19722	0.386	1	3	0	0	B	9.6463
600758	2011	14.0702	0.00211429	6	0.027292	0.498854	20.2292	2.77259	0.105455	43.864	0.712862	0	2.19722	0.26	0	0	0	0	B	1.29
601899	2011	18.3258	0.00173823	5	0.132081	0.424072	24.6806	1.38629	0.640037	28.9582	0.193908	0	2.3979	0.72	1	4	0	0	B	90.9443
601001	2011	17.8221	0.00290864	6	0.120427	0.260406	23.6622	1.79176	0.662474	60.4768	0.253733	0	2.70805	0.206667	0	0	0	0	B	54.9591
601958	2011	15.0357	0.000227984	8	0.049682	0.0781722	23.4219	1.38629	0.8106	74.0947	0.197177	0	2.3979	0.466667	0	0	1	0	B	3.3878
600403	2011	0	0	6	0.134442	0.492698	23.0722	2.19722	0.647634	74.8946	0.332779	0	2.3979	0.4125	0	0	0	0	B	0
600339	2011	16.6827	0.00407192	6	0.011698	0.643947	22.1863	2.48491	0.413125	22.8555	0.712862	0	2.3979	0.2925	1	3	0	0	B	17.5867
601088	2011	18.6277	0.000309397	8	0.129562	0.342271	26.3654	1.60944	0.872362	72.9578	0.498959	0	2.19722	0.867813	0	0	1	1	B	123
600256	2011	17.3023	0.00173353	6	0.051059	0.56514	23.6599	2.48491	0.384429	42.496	0.068737	0	2.3979	0.4475	0	0	0	0	B	32.6795
2171	2011	17.3219	0.0270403	6	0.021648	0.437991	20.9323	1.60944	0.528064	51.9834	0.442966	0	1.94591	0.285	1	4	0	0	C	33.3277
2114	2011	14.6768	0.00218488	6	-0.218121	0.82016	20.803	1.60944	0.563579	53.6288	0.43293	0	2.19722	0.0525	0	0	1	0	C	2.3662
2311	2011	16.0346	0.00217717	6	0.086854	0.388232	22.1643	1.09861	0.521291	66.0825	0.268722	1	1.94591	0.5825	1	4	0	0	C	9.19894
600062	2011	17.6266	0.00743778	8	0.09092	0.285285	22.5278	2.70805	0.758985	49.1206	0.234698	0	2.3979	0.59	1	3	1	1	C	45.1991
2258	2011	15.0429	0.00265719	6	0.06951	0.116352	20.9734	1.38629	0.666372	27.26	0.273205	0	2.19722	0.3475	0	0	1	0	C	3.4122
600379	2011	15.7981	0.0121426	6	0.007883	0.390769	20.2091	2.30259	0.442818	19.588	0.329596	0	1.94591	0.2425	0	0	1	1	C	7.26137
2454	2011	17.1115	0.0102295	6	0.094176	0.270337	21.694	0.693147	0.320714	61.1925	0.082464	0	2.19722	0.3875	0	0	0	0	C	27.0036
2046	2011	16.6418	0.0142349	6	0.054238	0.491594	20.8939	1.94591	0.051859	40.4663	0.250016	1	2.07944	0.598	0	0	1	1	C	16.883
600331	2011	16.7798	0.00208567	6	0.016245	0.786381	22.9525	2.3979	0.359289	26.3953	0.233028	0	2.19722	0.1775	1	2	0	0	C	19.3807
2014	2011	16.3491	0.00958983	6	0.112498	0.340746	20.9961	2.07944	0.659778	33.584	0.293518	0	2.3979	0.574	1	4	0	0	C	12.5985
566	2011	15.8315	0.00371718	5	0.054033	0.340401	21.4262	2.89037	0.641664	21.6751	0.139859	0	2.19722	0.384	0	0	0	0	C	7.5078
2309	2011	17.116	0.0036123	6	0.029574	0.640724	22.7394	1.09861	0.331317	54.3154	0.184599	0	2.19722	0.16	0	0	0	0	C	27.1267
600295	2011	18.6859	0.00426859	6	0.053381	0.675267	24.1423	2.3979	0.738016	40.6977	0.38319	0	2.19722	0.5625	0	0	0	0	C	130.368
2017	2011	15.8787	0.0066513	6	0.027924	0.453622	20.8916	2.07944	0.580853	29.6237	0.221304	1	2.19722	0.402	1	3	1	1	C	7.87085
2021	2011	15.3337	0.00174726	6	0.029694	0.591098	21.6834	2.07944	0.232599	19.8927	0.160446	0	2.48491	0.26	0	0	0	0	C	4.56411
2424	2011	15.1152	0.00121506	6	0.069557	0.357243	21.8281	0.693147	0.152471	52.7252	0.093809	0	2.19722	0.305	1	3	0	0	C	3.66805
2078	2011	18.6527	0.0083039	8	0.037055	0.701886	23.4438	1.79176	0.242619	67.5141	0.551543	1	1.94591	0.245	1	4	0	0	C	126.118
600111	2011	17.5518	0.00283086	8	0.187313	0.383585	23.4129	2.70805	0.266329	38.9165	0.135934	0	2.63906	0.4375	0	0	1	0	C	41.9406
2185	2011	17.4243	0.0160045	6	0.03458	0.372133	21.5592	1.60944	0.533764	34.3301	0.420282	1	2.19722	0.29	1	4	0	0	C	36.9229
2366	2011	15.5555	0.00599886	8	0.061259	0.181286	20.6717	0.693147	0.003951	15.5872	0.226018	1	2.19722	0.28	1	3	0	0	C	5.6971
2023	2011	15.5089	0.00386424	5	0.037785	0.276339	21.0649	2.07944	0.244699	27.7615	0.264952	0	2.07944	0.386	1	4	0	0	C	5.438
600776	2011	17.2228	0.00906792	6	0.058248	0.193133	21.9258	2.77259	0.657811	48.1349	0.09629	0	2.19722	0.3325	1	4	1	1	C	30.1824
2497	2011	15.621	0.00297913	6	0.098337	0.073675	21.4371	0.693147	0.127742	21.5124	0.118512	1	2.19722	0.4225	1	4	0	0	C	6.083
600525	2011	17.3599	0.00960139	8	0.187313	0.402374	22.0058	2.30259	0.490494	35.4089	0.153979	1	2.19722	0.4575	1	3	0	0	C	34.6187
600732	2011	0	0	7	0.020085	0.515808	20.9483	2.77259	0.556982	55.6982	0.011099	0	1.79176	0.3875	0	0	0	0	C	0
2533	2011	16.5629	0.00708451	6	0.054806	0.218745	21.5127	0.693147	0.872362	21.4264	0.130364	0	2.3979	0.195	0	0	0	0	C	15.6015
600075	2011	16.4896	0.0032431	6	0.022866	0.488083	22.2209	2.70805	0.457446	43.2657	0.465262	1	2.19722	0.34	0	0	0	0	C	14.4996
600792	2011	16.2971	0.00216671	6	0.034127	0.589182	22.4316	2.70805	0.534635	68.4615	0.526635	0	2.19722	0.2725	0	0	0	0	C	11.9597
600876	2011	16.9073	0.0155504	8	-0.012454	0.894039	21.0709	2.83321	0.636287	49.5904	0.459345	0	2.3979	0.3375	0	0	1	1	C	22.016
600839	2011	19.0287	0.00355611	8	0.006249	0.654033	24.6678	2.89037	0.333837	23.1947	0.156909	0	2.3979	0.47	1	3	0	0	C	183.677
600496	2011	15.7015	0.0011915	7	0.050634	0.650081	22.434	2.30259	0.54109	33.4047	0.123606	0	2.19722	0.4975	1	3	0	0	C	6.5929
2067	2011	15.9445	0.00153894	6	0.025444	0.457888	22.4211	1.79176	0.027669	16.2622	0.422475	0	2.56495	0.25	1	3	0	0	C	8.40602
600022	2011	15.3723	0.000157859	8	0.001931	0.758548	24.1262	2.07944	0.712953	68.6888	0.712862	0	2.19722	0.2225	0	0	0	0	C	4.7438
600112	2011	17.2592	0.0141369	6	0.029252	0.498389	21.5182	2.70805	0.415253	20.5004	0.052629	1	2.07944	0.2475	0	0	0	0	C	31.3021
936	2011	12.486	8.7658e-05	6	0.057379	0.375437	21.828	2.56495	0.445766	41.0142	0.21482	0	2.19722	0.314	0	0	0	0	C	0.2646
600398	2011	13.5579	0.000291211	6	0.040127	0.236051	21.6993	2.48491	0.183148	23.2876	0.278558	0	1.79176	0.385	0	0	0	0	C	0.772869
600059	2011	15.7221	0.00217512	8	0.055388	0.264034	21.8528	2.70805	0.445809	40.5451	0.276143	1	2.3979	0.655	0	0	0	0	C	6.72998
601005	2011	15.3242	0.000167132	8	-0.054383	0.843215	24.021	1.60944	0.700005	46.2055	0.271524	0	1.94591	0.513333	0	0	0	0	C	4.521
600596	2011	18.0218	0.00954563	8	0.003317	0.397221	22.6735	2.3979	0.316455	14.9776	0.411204	0	2.19722	0.2125	0	0	0	0	C	67.1086
488	2011	19.2802	0.0051763	8	0.012902	0.671543	24.5438	2.48491	0.062495	18.8948	0.498367	1	2.70805	0.368	0	0	0	0	C	236.199
880	2011	14.7869	0.000953584	6	0.071515	0.598624	21.747	2.63906	0.096076	30.5923	0.249685	0	2.30259	0.268	1	4	0	0	C	2.64172
2037	2011	15.5648	0.00204351	5	0.088541	0.651388	21.7579	2.07944	0.74976	35.7815	0.194401	0	2.19722	0.444	0	0	0	0	C	5.75059
800	2011	16.1586	0.000639794	8	0.010029	0.486026	23.5129	2.70805	0.652661	53.0251	0.205282	0	2.07944	0.392	1	4	1	1	C	10.4132
601718	2011	18.7625	0.00929112	6	0.041327	0.384168	23.4412	0.693147	0.191194	66.3328	0.132488	0	2.19722	0.213333	1	4	1	1	C	140.748
600590	2011	16.1589	0.00214096	7	0.01316	0.599969	22.3054	2.30259	0.39997	22.7145	0.22865	0	1.94591	0.3525	0	0	0	0	C	10.4162
2096	2011	13.5259	0.000310906	5	0.123033	0.293645	20.5097	1.79176	0.822578	67.9652	0.350002	0	2.19722	0.31	1	4	0	0	C	0.748569
2340	2011	17.6033	0.0112417	8	0.030592	0.44063	22.0915	0.693147	0.64298	19.111	0.328096	1	2.19722	0.405	0	0	0	0	C	44.16
2262	2011	14.7163	0.00225078	8	0.096272	0.491575	20.8127	1.38629	0.503727	41.2306	0.171596	0	2.3979	0.665	0	0	0	0	C	2.46145
600535	2011	17.6604	0.00704707	6	0.096465	0.430822	22.6155	2.30259	0.730974	47.2677	0.233849	0	2.07944	0.7175	1	4	0	0	C	46.7514
815	2011	16.1661	0.00268654	8	-0.048771	0.830511	22.0856	2.63906	0.279031	26.9124	0.342064	0	2.19722	0.116	0	0	1	1	C	10.4918
600211	2011	13.8595	0.00132637	6	0.026764	0.549496	20.4848	2.56495	0.157233	21.6225	0.106972	0	2.19722	0.105	0	0	0	0	C	1.045
2054	2011	15.2546	0.00209955	6	0.086705	0.266738	21.4207	1.79176	0.347519	22.5539	0.133348	1	2.19722	0.165	0	0	0	0	C	4.21706
600477	2011	15.776	0.00129056	5	0.016298	0.769433	22.4287	2.19722	0.053605	37.4183	0.16738	1	1.79176	0.3325	0	0	0	0	C	7.10286
600819	2011	15.7889	0.00109739	6	0.013205	0.631423	22.6037	2.89037	0.648527	28.0228	0.410535	0	2.07944	0.395	1	3	1	0	C	7.19495
2013	2011	15.7597	0.0087995	6	0.050521	0.315825	20.4928	2.07944	0.421243	37.7883	0.305669	0	2.07944	0.334	0	0	1	1	C	6.988
600873	2011	18.7494	0.0100373	6	0.051984	0.628326	23.3509	2.83321	0.248562	31.5372	0.443796	0	2.19722	0.3	1	4	0	0	C	138.924
600096	2011	17.3025	0.0012075	8	0.008814	0.689917	24.0217	2.70805	0.660078	47.495	0.440681	0	2.19722	0.385	0	0	0	0	C	32.6888
600660	2011	17.3118	0.0027016	6	0.12386	0.489718	23.2257	2.94444	0.487693	19.4998	0.481587	0	2.19722	0.7325	1	3	0	0	C	32.9924
568	2011	16.8946	0.00174219	8	0.187313	0.420958	23.2472	2.89037	0.638298	21.5171	0.081139	0	2.3979	0.556	1	2	0	0	C	21.7377
600811	2011	15.4547	0.000396111	7	0.049145	0.501235	23.2886	2.89037	0.35068	27.9784	0.022559	0	1.94591	0.315	1	4	0	0	C	5.1512
2042	2011	16.4181	0.00180254	8	0.052818	0.589165	22.7366	1.94591	0.305055	42.2896	0.249216	0	2.3979	0.272	0	0	0	0	C	13.4984
601890	2011	15.3618	0.00124447	6	0.027319	0.231185	22.0508	0.693147	0.017284	27.7042	0.063807	0	2.19722	0.326667	0	0	0	0	C	4.69389
2074	2011	16.3646	0.0137092	5	0.050813	0.467364	20.6543	1.79176	0.199979	17.029	0.232888	0	2.3979	0.1975	0	0	0	0	C	12.7954
12	2011	18.6041	0.00786114	8	0.087526	0.521906	23.4499	2.99573	0.274511	9.5174	0.617201	1	2.19722	0.678	0	0	0	0	C	120.129
2080	2011	17.821	0.0118344	8	0.029074	0.481498	22.2577	1.79176	0.244922	54.3246	0.238858	0	2.19722	0.3625	0	0	1	1	C	54.8972
2055	2011	15.2102	0.00194445	6	0.058135	0.472936	21.4529	1.79176	0.828672	34.0539	0.202333	1	1.94591	0.6525	0	0	0	0	C	4.03356
2084	2011	14.2789	0.000990209	8	0.002666	0.510379	21.1965	1.79176	0.64935	28.8391	0.357991	0	2.19722	0.16	0	0	0	0	C	1.58951
2274	2011	16.2772	0.00311563	5	0.021339	0.629778	22.0486	1.38629	0.61209	41.2525	0.471166	0	2.19722	0.105	0	0	0	0	C	11.725
600980	2011	13.1794	0.00139671	8	-0.08673	0.266677	19.9152	2.07944	0.403858	40	0.433658	0	1.94591	0.34	0	0	1	1	C	0.52933
2390	2011	14.9339	0.00246072	6	0.036892	0.212312	20.9412	0.693147	0.447527	40.1613	0.0686	1	2.70805	0.29	0	0	0	0	C	3.06005
2217	2011	16.5285	0.0104034	6	0.074885	0.351537	21.0941	1.38629	0.01091	21.8376	0.445536	0	2.19722	0.2175	0	0	0	0	C	15.0741
2100	2011	15.8722	0.00339909	6	0.033381	0.50877	21.5564	1.79176	0.637307	38.2368	0.250907	0	2.3979	0.195	0	0	1	0	C	7.82
600192	2011	16.8797	0.00741959	5	0.01326	0.58887	21.7833	2.63906	0.451605	44.3959	0.155853	0	2.19722	0.315	0	0	0	0	C	21.4167
600071	2011	13.6634	0.000749369	8	0.012706	0.29336	20.8597	2.70805	0.404756	39.4626	0.322872	0	2.07944	0.3125	0	0	0	0	C	0.858891
2283	2011	16.5294	0.00370372	6	0.051869	0.266991	22.1278	1.09861	0.256976	38.612	0.247483	0	2.19722	0.5125	0	0	0	0	C	15.0877
2329	2011	16.6541	0.015578	6	0.057452	0.199234	20.816	0.693147	0.143206	42.5047	0.263754	0	1.60944	0.385	0	0	0	0	C	17.0919
600572	2011	16.2075	0.00369378	6	0.10351	0.455444	21.8086	2.07944	0.36846	34.3588	0.212311	0	2.19722	0.4775	0	0	0	0	C	10.9352
2490	2011	17.2647	0.00671242	6	0.036051	0.391551	22.2685	0.693147	0.03923	35.0338	0.390573	0	2.19722	0.525	1	3	0	0	C	31.4741
799	2011	16.517	0.00693467	6	0.08964	0.361573	21.4882	2.70805	0.292489	30.9998	0.184319	0	2.19722	0.426	0	0	1	1	C	14.9012
600630	2011	16.5876	0.00625025	6	0.018093	0.428061	21.6627	2.94444	0.320012	30.083	0.196357	0	2.19722	0.18	0	0	0	0	C	15.9919
2319	2011	14.6927	0.00313521	6	0.02062	0.282104	20.4578	1.09861	0.008523	32	0.09379	1	1.94591	0.1575	1	3	0	0	C	2.40412
600231	2011	16.9761	0.00210123	6	0.013893	0.657478	23.1414	2.48491	0.637074	53.6657	0.315521	0	2.19722	0.3725	0	0	0	0	C	23.5853
2137	2011	14.0585	0.00109491	7	0.031123	0.531658	20.8755	1.60944	0.68177	51.751	0.242685	0	2.19722	0.295	0	0	0	0	C	1.275
600808	2011	18.2517	0.00104121	8	0.002336	0.643303	25.1191	2.89037	0.676009	50.4686	0.399631	0	1.94591	0.6875	0	0	1	0	C	84.4557
570	2011	15.908	0.00282391	6	0.01891	0.388028	21.7776	2.89037	0.001579	30.0152	0.149439	0	2.19722	0.18	0	0	0	0	C	8.10488
727	2011	16.3629	0.0122082	8	-0.015563	0.509027	20.7686	2.70805	0.395081	25.7724	0.403646	0	1.79176	0.094	1	4	1	1	C	12.7743
2035	2011	16.0879	0.00786751	8	0.115833	0.546321	20.9329	2.07944	0.366446	25.2795	0.32847	0	2.19722	0.56	1	3	0	0	C	9.70282
2130	2011	15.4084	0.00399319	7	0.067915	0.276896	20.9316	1.60944	0.003211	51.2494	0.210682	0	1.94591	0.2425	1	3	0	0	C	4.91804
600549	2011	17.3127	0.00260922	7	0.117974	0.600792	23.2614	2.30259	0.743746	33.6046	0.210986	0	2.19722	0.51	0	0	0	0	C	33.0218
2076	2011	15.0814	0.00620651	7	0.047493	0.257459	20.1636	1.79176	0.027903	42.1515	0.286123	1	1.79176	0.22	0	0	0	0	C	3.54632
600893	2011	15.8767	0.000930338	8	0.029935	0.514735	22.8566	2.77259	0.679907	53.241	0.219917	0	2.48491	0.5875	0	0	1	1	C	7.85511
600585	2011	19.8834	0.00513967	8	0.14076	0.442383	25.1541	2.30259	0.722108	36.1997	0.5123	0	2.07944	0.775	1	4	0	0	C	431.75
401	2011	17.0975	0.000699344	8	0.04154	0.654412	24.3628	2.77259	0.791793	41.4247	0.484964	0	2.19722	0.646	0	0	0	0	C	26.6277
600271	2011	16.9884	0.0033063	8	0.177483	0.235926	22.7003	2.19722	0.77935	40.0773	0.098524	0	2.19722	0.6875	0	0	1	1	C	23.8765
600276	2011	17.3013	0.00677624	6	0.187313	0.091214	22.2956	2.48491	0.81884	24.4463	0.175946	0	2.19722	0.61	1	4	0	0	C	32.6481
2111	2011	16.9492	0.0144411	7	0.047973	0.352433	21.1869	1.60944	0.373257	36.4291	0.193602	0	2.19722	0.3225	0	0	0	0	C	22.9591
2112	2011	13.9874	0.00104023	6	-0.028105	0.615567	20.8558	1.60944	0.373942	20.2556	0.195414	0	2.3979	0.0675	0	0	0	0	C	1.1876
600601	2011	17.5823	0.0068878	8	0.024256	0.325559	22.5603	3.09104	0.142161	11.6458	0.365324	0	2.19722	0.295	0	0	1	0	C	43.2409
600623	2011	17.215	0.00335547	6	0.011251	0.671339	22.9121	2.99573	0.872362	65.6575	0.405188	0	1.94591	0.4575	0	0	0	0	C	29.9477
972	2011	16.392	0.00295523	7	-0.218121	0.894039	22.2162	2.48491	0.335428	9.5174	0.439991	1	2.19722	0.12	1	2	0	0	C	13.1513
541	2011	14.1567	0.000445745	8	0.094207	0.100524	21.8724	2.94444	0.237363	13.4703	0.203793	1	2.19722	0.392	0	0	0	0	C	1.40657
2396	2011	17.0944	0.00945868	8	0.095266	0.313861	21.7552	0.693147	0.730556	28.2159	0.047371	0	2.48491	0.4	0	0	0	0	C	26.5452
301	2011	12.968	0.000123041	8	0.030952	0.265155	21.971	2.48491	0.397729	36.6935	0.079717	0	2.19722	0.102	0	0	0	0	C	0.4285
2125	2011	15.4314	0.00480109	6	0.036463	0.593942	20.7703	1.60944	0.615163	51.7009	0.520218	0	2.19722	0.2825	0	0	0	0	C	5.03242
901	2011	15.8897	0.00684797	6	0.055507	0.253659	20.8735	2.56495	0.387487	22.6459	0.134821	0	2.3979	0.366	0	0	1	1	C	7.95825
600426	2011	15.1318	0.00035075	6	0.033358	0.523121	23.0872	2.30259	0.635196	30.6325	0.395397	0	2.19722	0.505	0	0	1	0	C	3.72949
600714	2011	15.8402	0.00699133	6	0.028781	0.635714	20.8032	2.77259	0.435267	44.7933	0.580267	0	2.3979	0.32	0	0	0	0	C	7.57346
536	2011	16.9464	0.00502946	8	0.10129	0.269682	22.2389	2.94444	0.461021	70.7738	0.455693	0	2.19722	0.436	0	0	0	0	C	22.8945
601777	2011	17.5537	0.00389498	6	0.034789	0.539962	23.1018	0.693147	0.35743	65.0161	0.184024	0	2.48491	0.35	1	4	0	0	C	42.0232
600137	2011	15.7328	0.0102314	4	0.052161	0.337462	20.3151	2.63906	0.571527	42.4772	0.198954	0	1.60944	0.2175	1	3	0	0	C	6.80282
2333	2011	11.4721	6.86384e-05	7	0.0622	0.100458	21.0588	0.693147	0.036574	69.9358	0.162192	0	1.60944	0.6725	0	0	0	0	C	0.096
600110	2011	17.6426	0.0101857	8	-0.012782	0.534882	22.2293	2.70805	0.132553	9.5174	0.242224	0	2.19722	0.2325	0	0	0	0	C	45.9275
600888	2011	16.8903	0.00307873	8	0.03928	0.494115	22.6735	2.77259	0.737055	28.1391	0.14121	1	2.19722	0.62	0	0	0	0	C	21.6449
600202	2011	15.0279	0.00123577	6	-0.071639	0.666616	21.724	2.56495	0.404045	34.0296	0.131478	0	2.19722	0.095	1	2	0	0	C	3.36152
534	2011	0	0	7	0.010999	0.516649	21.01	2.89037	0.062878	18.7841	0.016073	0	2.07944	0.254	0	0	0	0	C	0
738	2011	17.0874	0.00566516	6	0.040813	0.455341	22.2608	2.70805	0.120195	29.638	0.223314	0	2.56495	0.338	0	0	1	1	C	26.3607
2391	2011	15.5283	0.00316297	6	0.064715	0.0646714	21.2846	0.693147	0.121756	36.6163	0.190246	1	1.94591	0.29	0	0	0	0	C	5.54465
600809	2011	0	0	6	0.187313	0.474462	22.3149	2.89037	0.872362	69.974	0.124121	0	2.30259	0.57	0	0	0	0	C	0
600135	2011	14.7987	0.00258177	6	-0.05011	0.0925954	20.758	2.63906	0.39259	35.6053	0.244025	0	2.19722	0.173333	0	0	1	1	C	2.673
2248	2011	16.3482	0.00446092	6	0.007528	0.58766	21.7606	1.38629	0.349006	21.4631	0.251534	0	2.19722	0.1375	0	0	0	0	C	12.5869
600438	2011	17.0285	0.00627342	7	0.017775	0.635331	22.0999	2.07944	0.567792	55.0567	0.390817	0	2.19722	0.2225	1	4	0	0	C	24.8524
717	2011	15.3785	0.000195937	8	-0.046722	0.807937	23.9163	2.70805	0.075453	36.2686	0.509042	0	2.3979	0.156	0	0	1	1	C	4.77326
600760	2011	17.2002	0.0083759	6	-0.059297	0.720144	21.9826	2.77259	0.155042	15.9725	0.27895	0	2.19722	0.15	0	0	1	1	C	29.5089
66	2011	18.396	0.00297428	8	0.014464	0.68834	24.2137	2.70805	0.041738	53.9174	0.098755	0	2.19722	0.096	1	4	1	1	C	97.5573
2369	2011	14.315	0.00121965	6	0.072903	0.431179	21.0241	0.693147	0.466459	28.971	0.1888	0	2.19722	0.4075	0	0	0	0	C	1.6478
2007	2011	16.5276	0.0055066	9	0.140964	0.0646714	21.7294	2.07944	0.731057	17.8277	0.271012	1	2.19722	0.458	1	2	0	0	C	15.0602
600521	2011	15.2677	0.00165792	6	0.083076	0.406464	21.6699	2.19722	0.231443	26.1024	0.221384	1	2.19722	0.4225	1	4	0	0	C	4.27251
2224	2011	14.9129	0.00434443	8	0.063375	0.220234	20.3517	1.38629	0.001579	49.8649	0.326658	1	1.60944	0.26	1	2	0	0	C	2.9963
600731	2011	15.9586	0.00607532	6	0.007724	0.702818	21.0621	2.77259	0.228684	21.4444	0.442065	0	2.19722	0.28	0	0	0	0	C	8.52566
2422	2011	17.989	0.00620561	6	0.091826	0.24217	23.0713	0.693147	0.402565	25.8072	0.144469	0	2.19722	0.68	1	4	0	0	C	64.9441
2436	2011	14.7002	0.0014309	6	0.077132	0.118675	21.2496	0.693147	0.164988	26.1349	0.392352	1	1.94591	0.39	0	0	0	0	C	2.42221
2152	2011	16.6647	0.00511436	6	0.150237	0.271372	21.9404	1.60944	0.846732	47.7	0.088296	0	2.07944	0.5525	0	0	0	0	C	17.2743
600400	2011	13.4306	0.000111855	6	0.006655	0.732262	22.5289	2.3979	0.472183	46.9456	0.091022	0	2.19722	0.0966667	1	2	0	0	C	0.680518
2295	2011	16.7202	0.0120076	6	0.014135	0.452701	21.1424	1.09861	0.02047	18.9093	0.116297	0	2.19722	0.1625	1	2	0	0	C	18.2592
600688	2011	18.1589	0.00247396	8	0.031335	0.409112	24.1608	2.94444	0.21869	55.5556	0.406921	0	2.48491	0.465	0	0	1	1	C	76.965
600740	2011	16.3213	0.00145819	6	0.00674	0.849888	22.8519	2.77259	0.195341	19.2447	0.478171	0	2.19722	0.2825	0	0	1	0	C	12.2533
600060	2011	18.283	0.00539736	7	0.106029	0.546602	23.5049	2.70805	0.603654	41.2547	0.062283	0	2.07944	0.3325	0	0	0	0	C	87.1383
2254	2011	14.987	0.00139937	6	0.061894	0.219303	21.5588	1.38629	0.498222	38.7721	0.468315	0	2.19722	0.335	0	0	0	0	C	3.2269
2294	2011	15.9572	0.00348191	6	0.165818	0.126993	21.6174	1.09861	0.253726	71.5573	0.123329	0	2.19722	0.55	1	3	0	0	C	8.51376
766	2011	15.3996	0.0055409	6	0.012777	0.309937	20.5952	2.70805	0.265577	23.4237	0.129311	1	1.79176	0.225	0	0	0	0	C	4.875
597	2011	18.1617	0.0131432	8	-0.06526	0.702104	22.4935	2.77259	0.610343	32.4729	0.251919	1	2.19722	0.228	1	4	0	0	C	77.183
600963	2011	17.8956	0.00352703	6	0.009168	0.729101	23.5429	2.07944	0.338895	22.4817	0.527094	0	2.3979	0.455	0	0	1	1	C	59.152
2167	2011	15.9079	0.0036362	6	0.039672	0.313469	21.5247	1.60944	0.3118	23.9861	0.311619	1	1.94591	0.38	1	4	0	0	C	8.10449
2278	2011	16.7339	0.0124132	6	0.053756	0.209022	21.1229	1.09861	0.114381	18.5202	0.119488	0	2.07944	0.29	1	3	0	0	C	18.5108
600875	2011	19.0397	0.00225256	8	0.037823	0.822825	25.1354	2.83321	0.718265	50.0276	0.121347	0	2.19722	0.555	1	3	1	1	C	185.707
600459	2011	15.7734	0.00373101	5	0.022925	0.499445	21.3644	2.19722	0.459267	40.7214	0.136593	0	2.30259	0.3375	0	0	0	0	C	7.0841
600997	2011	16.5747	0.000812684	8	0.040937	0.576946	23.6898	2.07944	0.65945	56.7279	0.447752	0	2.19722	0.47	0	0	0	0	C	15.7864
612	2011	15.6529	0.00127587	8	0.077464	0.502092	22.317	2.77259	0.382245	24.0018	0.364662	0	2.07944	0.314	0	0	1	1	C	6.27993
756	2011	17.1917	0.00973925	6	0.026503	0.417567	21.8233	2.70805	0.578593	36.3243	0.353891	0	2.19722	0.34	0	0	1	0	C	29.2586
938	2011	13.3514	0.000294999	6	0.020826	0.581842	21.4799	2.56495	0.391301	31.6215	0.016442	0	1.94591	0.26	0	0	1	0	C	0.628672
2465	2011	17.6581	0.00973034	6	0.049338	0.0986413	22.2906	0.693147	0.133246	18.2512	0.100725	0	2.19722	0.5375	0	0	1	0	C	46.6445
2328	2011	14.6384	0.000843096	6	0.022359	0.109568	21.7169	1.09861	0.209237	32.43	0.18147	0	2.19722	0.195	1	4	0	0	C	2.27713
2087	2011	16.766	0.00441197	6	0.023605	0.58716	22.1895	1.79176	0.144906	32.9976	0.377327	0	2.07944	0.225	1	4	1	0	C	19.116
601003	2011	16.8428	0.00107704	6	0.018902	0.725084	23.6764	1.60944	0.858878	74.8946	0.413347	0	2.70805	0.206667	0	0	0	0	C	20.6416
2166	2011	15.0908	0.00386517	7	0.002721	0.752219	20.6465	1.60944	0.001579	29.8096	0.177932	0	1.94591	0.23	1	2	0	0	C	3.57962
584	2011	14.0888	0.000355945	6	0.003181	0.494543	22.0295	2.83321	0.394941	32.7585	0.403054	0	2.19722	0.098	1	2	0	0	C	1.31429
600481	2011	14.8696	0.00053942	6	0.029788	0.581373	22.3946	2.19722	0.701706	34.0155	0.342246	0	2.3979	0.2425	0	0	0	0	C	2.8693
2241	2011	17.2346	0.00548499	6	0.099861	0.609742	22.4404	1.38629	0.69862	32.3318	0.341072	1	2.07944	0.555	1	2	0	0	C	30.5426
600150	2011	18.8545	0.00310165	6	0.046842	0.608324	24.6303	2.63906	0.779922	61.0633	0.237843	0	2.70805	0.395	0	0	1	1	C	154.309
600019	2011	20.0013	0.0021022	6	0.033474	0.509	26.1661	2.48491	0.796017	74.8699	0.499228	0	2.19722	0.6825	0	0	1	1	C	485.818
659	2011	15.397	0.000815305	6	0.012263	0.505273	22.509	2.77259	0.104364	26.3926	0.554433	0	2.19722	0.51	0	0	0	0	C	4.86237
636	2011	16.9467	0.00691972	6	0.049875	0.305384	21.9201	2.77259	0.280397	18.2549	0.332517	0	2.56495	0.228	0	0	0	0	C	22.901
559	2011	18.0499	0.00783944	8	0.057858	0.531791	22.8985	2.89037	0.666461	51.5291	0.239863	0	2.19722	0.472	1	4	0	0	C	69.0227
600336	2011	16.9768	0.0087373	6	0.013548	0.775565	21.7169	2.48491	0.512764	48.6591	0.202895	0	1.94591	0.1125	0	0	0	0	C	23.6001
2190	2011	15.9907	0.00326742	6	0.026735	0.194548	21.7145	1.60944	0.742869	51.3281	0.248708	0	2.19722	0.335	0	0	1	1	C	8.80395
600196	2011	17.4148	0.0016407	8	0.062126	0.489887	23.8274	2.63906	0.595475	48.0533	0.069991	0	2.07944	0.55	0	0	0	0	C	36.5725
2107	2011	14.4253	0.00295661	6	0.011943	0.0646714	20.249	1.60944	0.011359	50.2671	0.320013	0	2.07944	0.0875	0	0	0	0	C	1.84004
806	2011	15.4299	0.00197861	4	-0.073852	0.672024	21.6553	2.63906	0.147285	14.6798	0.176442	1	1.94591	0.05	0	0	0	0	C	5.0248
2058	2011	14.2274	0.00592118	6	0.053881	0.221821	19.9152	1.79176	0.416243	26.2992	0.185694	0	2.19722	0.3025	0	0	0	0	C	1.50965
2249	2011	16.6973	0.00509304	8	0.065936	0.260012	21.9772	1.38629	0.282548	33.7152	0.144447	0	2.19722	0.32	1	3	0	0	C	17.8465
601126	2011	16.422	0.00385253	6	0.061025	0.220469	21.981	0.693147	0.596399	61.0092	0.042593	0	2.19722	0.54	0	0	0	0	C	13.551
760	2011	0	0	6	0.009005	0.735167	20.3474	2.70805	0.166514	9.5174	0.185059	1	2.19722	0.04	0	0	0	0	C	0
600303	2011	17.5374	0.00539194	8	0.022785	0.674383	22.7603	2.48491	0.313161	20.6521	0.178999	0	2.07944	0.445	1	4	0	0	C	41.3441
600567	2011	18.144	0.0112326	6	0.00565	0.554333	22.633	2.3979	0.119956	9.5174	0.462849	0	2.3979	0.27	0	0	0	0	C	75.833
1696	2011	14.872	0.000739139	6	0.092913	0.475279	22.0821	2.70805	0.3045	22.5445	0.115056	0	2.3979	0.248	1	4	0	0	C	2.87639
600843	2011	14.0577	0.000832726	6	0.086049	0.474221	21.1485	2.89037	0.105171	23.4793	0.167319	0	2.19722	0.2575	0	0	0	0	C	1.27409
2270	2011	15.7331	0.0084443	6	0.033274	0.303958	20.5073	1.38629	0.031568	14.5302	0.343394	0	2.19722	0.085	1	4	0	0	C	6.80433
2227	2011	16.3175	0.0171584	6	0.02295	0.146915	20.3828	1.38629	0.750223	62.5978	0.018367	1	1.79176	0.26	1	4	0	0	C	12.2068
2428	2011	17.0099	0.0176194	6	0.06669	0.0646714	21.0487	0.693147	0.294482	27.8759	0.160935	1	2.07944	0.4625	0	0	0	0	C	24.3952
600889	2011	15.2301	0.00115942	8	0.009912	0.719841	21.9899	2.77259	0.439874	40.8403	0.313777	0	1.94591	0.15	0	0	0	0	C	4.11479
600298	2011	18.3527	0.0231886	6	0.081732	0.350204	22.1167	2.48491	0.776317	39.3656	0.438193	0	2.3979	0.6225	1	2	0	0	C	93.4236
2432	2011	13.1022	0.000585774	6	0.024874	0.0728548	20.5447	0.693147	0.127487	51.6015	0.05504	0	1.94591	0.305	0	0	0	0	C	0.489996
2337	2011	15.4805	0.00329543	6	0.022096	0.208672	21.1957	0.693147	0.06998	67.5	0.168644	0	1.60944	0.1425	0	0	0	0	C	5.28566
2236	2011	16.5736	0.00694946	6	0.165511	0.332387	21.5426	1.38629	0.523767	44.1235	0.063656	1	1.94591	0.61	0	0	0	0	C	15.769
2381	2011	15.7646	0.0054321	7	0.03262	0.30003	20.98	0.693147	0.211547	24.359	0.18282	0	2.3979	0.22	1	3	0	0	C	7.022
600356	2011	15.1934	0.00170155	6	0.038067	0.467745	21.5696	2.3979	0.506632	31.0881	0.40907	0	2.19722	0.4	0	0	0	0	C	3.9666
976	2011	12.9717	0.000373298	6	-0.15509	0.549028	20.8648	2.48491	0.309074	12.1523	0.49511	0	2.19722	0.126	1	1	1	0	C	0.430066
823	2011	15.3373	0.00135822	6	0.066668	0.383339	21.9389	2.70805	0.210386	38.971	0.40544	0	2.19722	0.536	0	0	1	0	C	4.5806
600879	2011	16.2793	0.00172911	6	0.024921	0.509619	22.6395	2.83321	0.403909	20.5784	0.240428	0	2.19722	0.3625	0	0	1	1	C	11.7494
2300	2011	16.2589	0.00452906	8	0.050896	0.553108	21.6561	1.09861	0.173758	22.2525	0.185481	1	2.3979	0.3425	1	4	0	0	C	11.5118
600184	2011	16.1495	0.00356299	7	0.004011	0.654414	21.7867	2.19722	0.503188	48.8247	0.22066	0	2.3979	0.345	0	0	1	1	C	10.319
600449	2011	16.1409	0.00138037	6	0.050741	0.463645	22.7263	2.19722	0.135244	47.5731	0.467736	0	2.19722	0.39	0	0	1	1	C	10.2307
2028	2011	17.0921	0.00698452	8	0.044648	0.25553	22.0561	2.07944	0.221703	18.1225	0.104458	0	1.94591	0.242	1	4	0	0	C	26.4848
589	2011	17.6311	0.00642844	6	0.013589	0.695743	22.6781	2.77259	0.344517	33.8399	0.25742	0	2.30259	0.334	0	0	0	0	C	45.4016
600260	2011	14.5574	0.000503498	8	0.02019	0.61358	22.1514	2.48491	0.255144	22.3218	0.138068	0	2.48491	0.31	1	4	0	0	C	2.1
600961	2011	0	0	6	-0.09149	0.779251	22.5911	2.07944	0.105701	44.4864	0.330211	0	2.70805	0.1575	0	0	1	1	C	0
572	2011	18.1598	0.00588103	6	0.042023	0.355492	23.2959	2.89037	0.673242	28.7966	0.194971	0	2.07944	0.204	1	4	0	0	C	77.0403
55	2011	14.503	0.000919256	7	0.027449	0.46746	21.4949	2.77259	0.210452	9.5174	0.14643	1	1.94591	0.276	1	2	0	0	C	1.98865
600737	2011	16.2155	0.00119769	6	0.002805	0.689693	22.9428	2.77259	0.587678	59.5979	0.336519	0	2.19722	0.3	0	0	1	1	C	11.0227
600872	2011	15.4307	0.00155637	8	0.037893	0.366159	21.8961	2.83321	0.161304	10.7233	0.162379	0	2.19722	0.295	0	0	0	0	C	5.02891
2182	2011	17.0045	0.0102494	6	0.004594	0.539149	21.585	1.60944	0.032697	30.0239	0.422242	1	2.19722	0.2525	0	0	0	0	C	24.264
982	2011	17.4471	0.0103783	5	0.045697	0.770045	22.0152	2.48491	0.484914	33.1655	0.13061	1	2.19722	0.384	0	0	0	0	C	37.7742
600543	2011	15.0319	0.00277445	6	0.039284	0.10132	20.9192	2.07944	0.346415	13.3063	0.286821	0	2.19722	0.3875	0	0	0	0	C	3.37484
600866	2011	17.6682	0.0137683	6	0.023266	0.47342	21.9536	2.89037	0.262656	17.5179	0.180869	0	2.19722	0.1925	1	3	0	0	C	47.1212
600107	2011	10.8257	2.27542e-05	6	0.020551	0.711031	21.5165	2.70805	0.290876	20.2729	0.112598	0	2.19722	0.33	1	4	1	0	C	0.050297
600881	2011	16.7749	0.000567632	8	0.031558	0.682544	24.2489	2.83321	0.274414	15.5742	0.295329	1	2.70805	0.355	1	2	0	0	C	19.2863
969	2011	17.0712	0.00374691	8	0.054064	0.43904	22.658	2.48491	0.539271	40.9702	0.310995	0	2.19722	0.486	1	4	1	1	C	25.9371
852	2011	14.7258	0.00130872	6	0.058628	0.388512	21.3645	2.63906	0.033282	67.5	0.386161	0	2.19722	0.434	0	0	1	1	C	2.48514
2443	2011	15.9211	0.00397489	6	0.030151	0.38689	21.4489	0.693147	0.283824	40.836	0.084205	1	2.19722	0.26	0	0	0	0	C	8.2121
599	2011	16.6395	0.00342665	6	0.007339	0.691834	22.3157	2.77259	0.239307	20.3079	0.451681	0	2.19722	0.274	0	0	0	0	C	16.8446
600558	2011	15.0358	0.00181492	6	0.026486	0.385042	21.3476	2.3979	0.41197	37.2094	0.258582	1	2.19722	0.32	0	0	0	0	C	3.3883
2514	2011	16.2624	0.0207689	6	0.068423	0.0947079	20.1367	0.693147	0.209083	51.4706	0.166085	0	2.19722	0.28	1	1	0	0	C	11.5529
2389	2011	14.9629	0.00316314	6	0.106	0.148611	20.7191	0.693147	0.074923	44.403	0.260398	1	2.19722	0.4625	1	2	0	0	C	3.15
2493	2011	18.4925	0.00611875	6	0.127311	0.497553	23.5889	0.693147	0.118096	74.8946	0.301462	0	2.19722	0.2775	1	3	0	0	C	107.447
949	2011	15.1993	0.000838826	6	0.0013	0.612815	22.2828	2.56495	0.440006	41.3115	0.430489	0	2.19722	0.17	1	4	0	0	C	3.99006
525	2011	16.8522	0.00272241	6	0.009597	0.620172	22.7584	2.94444	0.499166	44.753	0.252183	0	2.19722	0.404	0	0	0	0	C	20.8358
600488	2011	20.113	0.0283744	6	0.039361	0.302005	21.6057	2.3979	0.54773	46.8032	0.404661	0	2.19722	0.34	0	0	1	0	C	543.219
2507	2011	14.7757	0.00242745	6	0.082152	0.182241	20.7966	0.693147	0.509969	35.5695	0.341914	0	2.3979	0.5225	1	2	0	0	C	2.61219
795	2011	15.1675	0.00246538	6	0.071281	0.765506	21.1729	2.70805	0.349832	25.663	0.143855	0	2.19722	0.182	1	2	0	0	C	3.8651
932	2011	20.2513	0.0135569	8	0.000851	0.823368	25.1773	2.56495	0.38427	40.01	0.475814	1	2.70805	0.544	0	0	0	0	C	623.534
2094	2011	14.6031	0.00219537	6	0.050242	0.49971	20.7245	1.79176	0.604664	27.0253	0.154889	0	1.94591	0.12	0	0	0	0	C	2.1981
678	2011	15.0121	0.00316291	6	0.024702	0.497509	20.7684	2.70805	0.288083	27.421	0.228607	1	2.19722	0.36	0	0	0	0	C	3.3089
726	2011	17.6528	0.0059857	8	0.115078	0.294377	22.7712	2.48491	0.27968	12.222	0.449706	0	2.63906	0.576	0	0	0	0	C	46.4005
2332	2011	15.9396	0.00415454	6	0.065573	0.427119	21.4232	0.693147	0.132283	21.5549	0.175448	0	2.19722	0.565	1	4	1	0	C	8.36529
2052	2011	16.8646	0.00706429	6	0.007514	0.622691	21.8173	1.79176	0.139355	31.3723	0.112218	1	2.19722	0.1275	0	0	0	0	C	21.0968
600312	2011	16.9847	0.00478515	6	0.003205	0.44912	22.3269	2.3979	0.499281	24.9094	0.136774	0	2.19722	0.47	1	2	1	1	C	23.7874
2022	2011	16.5514	0.0128339	8	0.187313	0.146361	20.907	2.07944	0.157856	9.5174	0.115631	0	2.07944	0.556	1	3	0	0	C	15.4232
2531	2011	14.5052	0.000849211	7	0.044225	0.290011	21.5764	0.693147	0.189284	37.5018	0.149459	1	1.94591	0.22	0	0	0	0	C	1.993
600156	2011	16.0648	0.00865437	6	0.004249	0.405299	20.8145	2.63906	0.480976	44.4154	0.144856	0	2.19722	0.13	0	0	0	0	C	9.4811
920	2011	16.7175	0.00974515	7	0.051845	0.450982	21.3484	2.56495	0.478558	42.6398	0.247469	0	1.60944	0.344	0	0	1	1	C	18.2095
2272	2011	15.5378	0.00445045	6	0.045768	0.385815	20.9525	1.38629	0.058176	33.967	0.297449	0	2.19722	0.24	1	4	0	0	C	5.59728
600966	2011	0	0	7	0.021207	0.583045	22.8124	2.07944	0.352707	33.7704	0.469043	1	2.19722	0.3975	0	0	0	0	C	0
761	2011	17.6353	0.00111042	6	0.019376	0.621051	24.4383	2.63906	0.872362	74.8946	0.43854	0	1.94591	0.306	0	0	1	0	C	45.593
600552	2011	15.752	0.00673282	6	0.119474	0.553628	20.7528	2.30259	0.404574	33.8464	0.28195	0	1.94591	0.4175	0	0	1	1	C	6.93435
600965	2011	13.1224	0.000777052	6	0.022889	0.24139	20.2824	2.07944	0.326616	27.6616	0.39974	1	2.07944	0.41	0	0	0	0	C	0.5
868	2011	16.9328	0.0062982	6	0.029598	0.629245	22.0003	2.70805	0.355315	20.4824	0.133465	0	2.3979	0.458	0	0	0	0	C	22.5846
600967	2011	14.9938	0.00113905	7	0.044132	0.569347	21.7713	2.07944	0.513158	23.1773	0.268893	0	2.3979	0.5025	0	0	1	1	C	3.24868
911	2011	17.4983	0.00843819	6	0.009644	0.67043	22.2733	2.56495	0.538968	47.7145	0.522891	0	2.3979	0.402	0	0	0	0	C	39.7568
895	2011	18.4728	0.013439	8	0.082079	0.446924	22.7824	2.63906	0.872362	30.267	0.26965	0	1.79176	0.364	0	0	0	0	C	105.355
2412	2011	13.3801	0.000689338	6	0.062676	0.0646714	20.6599	0.693147	0.012516	52.027	0.06021	0	2.19722	0.285	1	3	0	0	C	0.64701
903	2011	14.4632	0.000429958	6	0.000274	0.419159	22.215	2.56495	0.037944	38.1398	0.215583	0	2.19722	0.27	0	0	0	0	C	1.91109
902	2011	14.6545	0.00190546	6	0.003308	0.662978	20.9176	2.56495	0.358766	28.3936	0.262498	0	2.19722	0.17	1	2	1	1	C	2.3141
898	2011	19.0625	0.00184488	8	-0.022643	0.492125	25.3579	2.70805	0.821997	67.2934	0.520119	0	2.07944	0.284	1	4	1	1	C	190
2402	2011	15.1008	0.00394135	6	0.025547	0.178195	20.637	0.693147	0.164557	17.1214	0.047502	1	2.19722	0.31	0	0	0	0	C	3.61558
600855	2011	0	0	7	0.030859	0.347474	20.9145	2.89037	0.126146	29.0734	0.054028	0	2.19722	0.51	0	0	1	1	C	0
683	2011	16.8446	0.00343858	6	0.063682	0.456107	22.5173	2.70805	0.233335	19.8554	0.534216	0	2.19722	0.156	0	0	0	0	C	20.6777
887	2011	17.5191	0.01333	6	0.109515	0.49899	21.8369	2.63906	0.86457	56.866	0.257944	0	1.94591	0.486	0	0	0	0	C	40.5945
600501	2011	16.3056	0.00303547	7	0.024617	0.66802	22.103	2.3979	0.054505	23.9825	0.195021	0	2.19722	0.5625	0	0	1	1	C	12.0629
585	2011	12.5004	0.000481905	6	-0.058616	0.529658	20.1382	2.83321	0.347128	28.3477	0.124543	1	2.07944	0.125	0	0	0	0	C	0.268447
600433	2011	17.4204	0.017153	6	0.039785	0.340107	21.486	2.19722	0.436461	29.0755	0.221807	0	2.3979	0.365	1	4	1	1	C	36.7788
2478	2011	15.3601	0.00156047	6	0.097401	0.13886	21.8229	0.693147	0.01338	28.4575	0.200515	0	2.19722	0.4225	0	0	0	0	C	4.68618
2383	2011	16.2693	0.00691009	6	0.024929	0.0942766	21.2441	0.693147	0.121364	45.1275	0.124379	1	1.94591	0.1925	0	0	0	0	C	11.6329
600178	2011	0	0	6	0.009387	0.357942	22.0053	2.63906	0.553772	54.5129	0.120109	0	2.19722	0.185	0	0	1	1	C	0
561	2011	15.3936	0.00338929	6	0.08543	0.37062	21.0808	2.89037	0.130868	42.3073	0.103867	0	2.19722	0.328	0	0	0	0	C	4.84591
2370	2011	15.5889	0.00675695	6	0.050236	0.145086	20.5861	0.693147	0.005079	45	0.201626	0	2.19722	0.205	0	0	0	0	C	5.8906
600129	2011	18.573	0.0146436	6	0.005517	0.796061	22.7968	2.70805	0.444904	38.813	0.166128	0	2.70805	0.4125	1	4	0	0	C	116.454
951	2011	15.5272	0.000295535	6	0.030032	0.771638	23.6539	2.56495	0.666153	63.7759	0.115731	0	2.19722	0.618	0	0	1	0	C	5.53833
600801	2011	18.4345	0.00466597	6	0.056147	0.604991	23.8019	2.89037	0.430444	39.8814	0.57211	0	2.19722	0.7825	0	0	0	0	C	101.39
600166	2011	19.6666	0.012361	8	0.040979	0.676684	24.0598	2.63906	0.382013	32.7627	0.283909	0	2.70805	0.3625	1	4	0	0	C	347.61
2378	2011	15.215	0.00165592	6	0.117217	0.416414	21.6184	0.693147	0.169735	74.8946	0.231465	1	2.3979	0.4125	0	0	0	0	C	4.05316
600422	2011	16.3429	0.00768186	6	0.089243	0.437066	21.2118	2.48491	0.787632	24.3414	0.18446	0	2.19722	0.6975	0	0	0	0	C	12.5206
600679	2011	13.2875	0.000504612	6	-0.002544	0.402428	20.8792	2.94444	0.020792	33.1302	0.119497	0	2.19722	0.3925	1	2	0	0	C	0.58979
600261	2011	16.4576	0.00443884	7	0.06965	0.560508	21.8749	2.48491	0.787883	36.9089	0.232213	0	2.19722	0.565	0	0	0	0	C	14.0423
2255	2011	15.2199	0.00180331	7	0.067764	0.395213	21.538	1.38629	0.325433	24.8265	0.12163	1	2.07944	0.6025	0	0	0	0	C	4.07309
2480	2011	17.4307	0.00962031	6	0.040836	0.485613	22.0746	0.693147	0.340092	38.4086	0.119544	0	2.19722	0.2625	1	4	0	0	C	37.158
600595	2011	18.962	0.00751146	8	0.00718	0.700699	23.8533	2.30259	0.556051	51.6844	0.417232	0	2.19722	0.24	1	1	0	0	C	171.82
2211	2011	14.8299	0.00111799	5	-0.007479	0.3063	21.6261	1.38629	0.182739	47.4615	0.375523	1	2.19722	0.185	0	0	0	0	C	2.75759
2158	2011	15.0878	0.00361973	6	0.145088	0.228147	20.7092	1.60944	0.78271	36.8148	0.289129	1	2.19722	0.575	0	0	0	0	C	3.56911
2082	2011	14.9248	0.00209654	4	0.112329	0.271192	21.0923	1.79176	0.128343	18.8838	0.333683	1	2.07944	0.2825	1	4	0	0	C	3.0322
858	2011	16.093	0.000264237	6	0.173262	0.364689	24.3316	2.63906	0.771254	56.0693	0.160003	0	2.30259	0.466	0	0	1	0	C	9.75188
600197	2011	15.5324	0.00244878	8	0.090644	0.471539	21.5446	2.56495	0.062243	50.5054	0.347603	0	1.94591	0.55	0	0	1	0	C	5.56737
2006	2011	15.892	0.00295915	7	0.146103	0.537408	21.7149	2.07944	0.448435	29.9984	0.197988	0	2.19722	0.37	1	1	0	0	C	7.97675
600006	2011	17.0804	0.00134873	8	0.028697	0.614883	23.689	2.56495	0.629614	60.1	0.135538	0	2.48491	0.4025	1	4	1	1	C	26.1772
530	2011	16.3553	0.00415154	6	0.030606	0.395404	21.8396	2.94444	0.457387	21.9578	0.113188	1	2.19722	0.346	0	0	0	0	C	12.6774
836	2011	15.0966	0.00171595	6	-0.027899	0.542445	21.4644	2.70805	0.247724	30.1099	0.221589	0	2.19722	0.146	1	4	0	0	C	3.60061
2204	2011	16.0771	0.000422145	6	0.039964	0.737299	23.8472	1.38629	0.759439	74.8946	0.167599	0	2.19722	0.345	0	0	0	0	C	9.5981
877	2011	16.5257	0.000979947	6	0.09153	0.647857	23.4537	2.56495	0.507829	41.9523	0.492927	0	2.07944	0.406	0	0	1	1	C	15.0319
600802	2011	15.9515	0.00234506	8	0.03466	0.617235	22.007	2.89037	0.46389	28.7826	0.404409	0	2.19722	0.405	0	0	1	0	C	8.46561
533	2011	16.6988	0.00808428	6	0.031833	0.537735	21.5167	2.89037	0.422662	24.8467	0.035635	1	2.3979	0.218	0	0	0	0	C	17.8737
933	2011	17.2304	0.0010112	8	0.036939	0.769648	24.127	2.56495	0.623005	25.2438	0.397389	1	2.19722	0.308	0	0	0	0	C	30.4139
600624	2011	14.7392	0.00165254	6	0.019107	0.581695	21.1446	2.94444	0.244153	22.0017	0.081237	0	2.07944	0.465	1	3	1	0	C	2.51853
2275	2011	15.0493	0.00156037	6	0.132621	0.0991263	21.5122	1.09861	0.086702	61.1101	0.126953	0	2.19722	0.23	1	4	0	0	C	3.43436
2353	2011	16.9585	0.00761009	6	0.140453	0.149697	21.8367	0.693147	0.401503	26.4105	0.093986	0	2.19722	0.435	0	0	0	0	C	23.1719
600529	2011	16.6984	0.00716192	6	0.053119	0.258485	21.6374	2.30259	0.391153	18.471	0.426183	0	2.07944	0.4075	1	4	0	0	C	17.8658
600186	2011	17.5825	0.0146687	5	-0.156738	0.71027	21.8046	2.63906	0.262736	11.9051	0.276522	0	2.3979	0.08	1	3	1	0	C	43.2509
600482	2011	16.0701	0.00290574	6	0.020687	0.634963	21.9112	2.07944	0.392459	33.9889	0.220456	1	2.19722	0.375	0	0	1	1	C	9.53151
600328	2011	16.7029	0.00291523	6	0.017033	0.749913	22.5407	2.48491	0.465785	44.8722	0.277551	0	2.19722	0.515	1	3	1	1	C	17.9458
822	2011	17.1518	0.0041368	7	0.0548	0.416892	22.6397	2.63906	0.431891	40.3365	0.623931	0	2.19722	0.234	0	0	1	1	C	28.1157
600479	2011	12.0722	0.000136496	6	0.073945	0.224785	20.9714	2.07944	0.508717	19.3593	0.203765	0	2.19722	0.4075	1	2	1	0	C	0.174941
2165	2011	17.0174	0.0159919	8	0.053753	0.399305	21.1531	1.60944	0.496395	25.1073	0.193152	0	2.19722	0.265	0	0	0	0	C	24.5785
2154	2011	15.6249	0.00149443	8	0.087969	0.465023	22.1309	1.60944	0.716646	35.2934	0.22874	1	2.19722	0.415	0	0	0	0	C	6.10653
819	2011	11.813	0.000225815	8	0.06618	0.100893	20.2088	2.70805	0.456322	23.4626	0.240781	0	2.19722	0.078	0	0	1	1	C	0.135
2360	2011	13.2886	0.000866128	6	0.086943	0.0914635	20.3401	0.693147	0.07984	25.1	0.297232	0	2.3979	0.245	1	4	0	0	C	0.590425
601766	2011	19.7834	0.00421072	8	0.05112	0.697284	25.2536	1.38629	0.782408	54.2712	0.192056	0	2.19722	0.867813	1	4	1	1	C	390.698
50	2011	19.6096	0.0283744	6	0.031971	0.6375	22.8092	2.83321	0.607659	45.6217	0.568052	0	1.94591	0.566	0	0	1	1	C	328.359
912	2011	14.5889	0.000235445	7	0.003066	0.639951	22.9418	2.56495	0.135671	59.3333	0.271641	0	1.60944	0.104	1	3	0	0	C	2.16714
788	2011	16.2594	0.00419439	6	0.04186	0.621211	21.7334	2.70805	0.567089	33.6175	0.137615	0	2.19722	0.244	0	0	1	0	C	11.5172
600493	2011	16.1201	0.00812331	8	-0.013601	0.507828	20.9332	2.07944	0.540785	28.5	0.454903	0	2.30259	0.143333	1	3	0	0	C	10.0204
2365	2011	15.0134	0.00285514	6	0.060123	0.0897334	20.872	0.693147	0.008709	22.6267	0.144672	0	2.19722	0.175	0	0	0	0	C	3.31315
2342	2011	16.4355	0.00373939	6	0.045757	0.389505	22.0243	0.693147	0.270894	47	0.353825	0	2.3979	0.235	0	0	0	0	C	13.735
600177	2011	18.9263	0.00338822	8	0.042068	0.726412	24.6137	2.63906	0.488183	26.0439	0.092686	0	2.48491	0.4025	1	4	0	0	C	165.794
2372	2011	16.1325	0.00475776	8	0.102821	0.194405	21.4805	0.693147	0.20591	38.9897	0.236709	1	2.19722	0.61	0	0	0	0	C	10.1453
600592	2011	16.3657	0.00693906	8	0.060198	0.362401	21.3363	2.30259	0.547694	40.4113	0.174044	0	2.07944	0.335	0	0	0	0	C	12.8092
2206	2011	16.7833	0.00737514	6	0.075821	0.219044	21.693	1.38629	0.487345	25.4033	0.367627	0	2.3979	0.4675	1	3	0	0	C	19.4496
786	2011	18.3619	0.0110735	8	0.088302	0.560453	22.8651	2.70805	0.694606	52.3985	0.429118	0	2.19722	0.486	0	0	1	1	C	94.2878
2491	2011	16.4237	0.00553733	7	0.0654	0.361969	21.62	0.693147	0.196764	52.2382	0.212101	0	2.19722	0.545	1	4	0	0	C	13.5751
782	2011	16.7573	0.00801706	6	0.058591	0.543669	21.5835	2.70805	0.249803	20.2263	0.375561	0	2.07944	0.302	0	0	0	0	C	18.9499
2448	2011	15.3762	0.00333666	6	0.088243	0.301832	21.0789	0.693147	0.135716	24.4014	0.355944	0	2.3979	0.38	0	0	0	0	C	4.7619
2341	2011	13.7537	0.000681952	6	0.058711	0.506075	21.0443	0.693147	0.438753	40.3005	0.160031	1	2.19722	0.36	0	0	0	0	C	0.9401
600352	2011	17.5852	0.00251501	8	0.046962	0.587678	23.5822	2.19722	0.11403	13.2678	0.178533	1	2.19722	0.3875	0	0	0	0	C	43.3669
550	2011	18.3451	0.00784468	8	0.160817	0.37164	23.193	2.94444	0.872362	41.0299	0.192893	0	2.19722	0.806	0	0	1	0	C	92.723
698	2011	18.4999	0.0158327	6	0.030836	0.52891	22.6456	2.70805	0.331145	33.0843	0.672089	0	2.19722	0.558	0	0	1	1	C	108.244
600307	2011	16.9987	0.000539604	6	0.034148	0.717051	24.5233	2.48491	0.660497	74.8946	0.33025	0	2.63906	0.33	1	3	0	0	C	24.123
2097	2011	18.1089	0.0152156	7	0.041928	0.631513	22.2943	1.79176	0.198279	26.3516	0.109203	1	2.30259	0.4475	1	4	0	0	C	73.2153
2326	2011	15.7102	0.00399658	4	0.038259	0.406678	21.2325	1.09861	0.470867	28.2397	0.137448	0	2.07944	0.3525	1	2	0	0	C	6.65056
600378	2011	14.7516	0.00275316	6	0.067585	0.362548	20.6466	2.3979	0.556863	23.1344	0.152032	0	2.19722	0.3825	0	0	1	1	C	2.55
2001	2011	16.1827	0.0014917	8	0.162897	0.212015	22.6906	2.07944	0.780139	56.3566	0.232634	0	2.3979	0.376	1	3	0	0	C	10.6678
157	2011	18.28	0.00121371	8	0.114182	0.502181	24.9941	2.48491	0.553436	18.5286	0.057299	1	1.94591	0.576	1	4	0	0	C	86.8794
890	2011	13.487	0.000218132	6	0.004004	0.643156	21.9174	2.56495	0.22679	21.0656	0.260184	1	2.19722	0.2775	0	0	0	0	C	0.72
848	2011	15.2411	0.00277808	3	0.129904	0.481621	21.1271	2.70805	0.726859	42.5523	0.119019	0	2.19722	0.338	0	0	0	0	C	4.16031
2438	2011	15.5246	0.00504016	6	0.046411	0.284459	20.8149	0.693147	0.066401	22.5	0.160192	0	1.79176	0.3875	0	0	0	0	C	5.52398
731	2011	15.801	0.00189139	6	0.069511	0.449274	22.0714	2.70805	0.217922	14.3441	0.332435	0	1.94591	0.45	0	0	1	1	C	7.28248
2384	2011	16.4257	0.00703767	6	0.025634	0.24972	21.3822	0.693147	0.141699	27.2313	0.322937	0	2.19722	0.2325	0	0	0	0	C	13.602
2371	2011	15.8175	0.00259502	6	0.055406	0.618644	21.7716	0.693147	0.48794	59.1754	0.151449	0	2.19722	0.57	0	0	1	0	C	7.4036
600353	2011	13.6913	0.000942669	6	0.003142	0.199127	20.6581	2.30259	0.462744	27.9136	0.206942	0	2.19722	0.5	0	0	0	0	C	0.883185
600703	2011	20.2513	0.0283744	7	0.112654	0.372243	22.965	2.77259	0.240945	35.0246	0.262485	0	1.94591	0.3225	1	3	0	0	C	623.534
2050	2011	17.0725	0.00536901	6	0.090014	0.374964	22.2996	1.94591	0.489992	64.2893	0.126152	0	2.19722	0.56	0	0	0	0	C	25.9708
600151	2011	17.2383	0.00306869	8	-0.010924	0.644179	23.0248	2.63906	0.534284	41.6043	0.492381	0	2.19722	0.3375	0	0	1	1	C	30.6538
600689	2011	16.2358	0.0105007	6	0.013505	0.602144	20.7921	2.94444	0.378497	25.9508	0.111225	0	2.19722	0.05	1	4	0	0	C	11.2489
600668	2011	15.6311	0.00232859	6	0.11849	0.410375	21.6936	2.94444	0.198919	16.1484	0.281759	0	2.19722	0.38	1	2	0	0	C	6.14479
600480	2011	15.396	0.000910472	6	0.061273	0.520927	22.3976	2.19722	0.466836	34.1116	0.173542	0	2.07944	0.385	0	0	1	1	C	4.85756
2056	2011	16.3907	0.00318167	8	0.021928	0.261345	22.1411	1.79176	0.627957	54.0268	0.513783	1	1.94591	0.285	1	3	0	0	C	13.1344
2532	2011	15.7938	0.00695674	7	0.058178	0.18712	20.7619	0.693147	0.122644	21.9643	0.116882	1	2.19722	0.26	1	3	0	0	C	7.23055
600765	2011	17.2091	0.00308502	8	0.014539	0.600714	22.9903	2.77259	0.642963	29.4818	0.171831	0	2.3979	0.415	0	0	1	1	C	29.7716
513	2011	17.2827	0.00696225	6	0.084251	0.345714	22.25	2.94444	0.675764	26.2105	0.23693	1	2.19722	0.258	1	4	0	0	C	32.0466
2108	2011	15.2274	0.00318198	6	0.078724	0.438028	20.9777	1.60944	0.577531	41.0448	0.293482	0	2.19722	0.465	0	0	0	0	C	4.10386
600010	2011	17.0915	0.000532215	6	0.009984	0.738178	24.6299	2.3979	0.670758	61.196	0.333031	0	2.63906	0.43	0	0	0	0	C	26.4687
2350	2011	14.5102	0.00144674	6	0.065118	0.293552	21.0486	0.693147	0.615852	47.6252	0.088401	0	2.19722	0.5925	0	0	0	0	C	2.00308
600983	2011	17.0748	0.00700128	7	0.086394	0.646168	22.0365	2.07944	0.046217	33.5688	0.118379	0	2.48491	0.49	0	0	0	0	C	26.0322
2297	2011	14.8321	0.00278972	7	0.038698	0.348502	20.7139	1.09861	0.308609	17.3891	0.363091	0	2.19722	0.3475	0	0	1	0	C	2.76376
16	2011	17.5466	0.00246805	5	0.00143	0.749408	23.551	2.99573	0.091836	19	0.105241	0	1.94591	0.424	0	0	1	1	C	41.726
600213	2011	13.2963	0.000658744	6	-0.046111	0.802803	20.6214	2.56495	0.617435	51	0.092283	1	2.19722	0.37	0	0	0	0	C	0.59496
2444	2011	16.2002	0.00337831	6	0.086245	0.170876	21.8906	0.693147	0.058207	48.221	0.059656	1	2.19722	0.3225	1	2	0	0	C	10.8561
600664	2011	17.9651	0.00543862	5	0.049851	0.44993	23.1794	2.94444	0.382321	34.7588	0.200399	1	2.19722	0.4675	0	0	0	0	C	63.4097
600089	2011	19.6406	0.010076	8	0.036739	0.581903	24.2382	2.70805	0.298721	11.3921	0.21516	0	2.3979	0.49	0	0	0	0	C	338.68
695	2011	13.607	0.000640603	4	0.005171	0.732609	20.9601	2.70805	0.411029	37.2955	0.465686	0	2.19722	0.208	1	2	1	0	C	0.811754
600366	2011	16.0835	0.00224799	6	0.187313	0.364596	22.1813	2.48491	0.560626	38.0678	0.181916	0	1.94591	0.2825	1	2	0	0	C	9.66035
2318	2011	16.005	0.00354312	6	0.048086	0.390845	21.6477	1.09861	0.52586	42.2952	0.310237	0	2.19722	0.5725	1	4	0	0	C	8.93024
2109	2011	14.272	0.000913526	6	0.100054	0.288674	21.2702	1.60944	0.483981	41.3828	0.522894	0	2.19722	0.325	0	0	1	0	C	1.57857
600486	2011	16.6428	0.00628113	8	0.058195	0.313222	21.713	2.30259	0.584328	36.1682	0.297728	1	2.19722	0.26	0	0	0	0	C	16.9003
600734	2011	14.5853	0.00169859	7	0.145493	0.732061	20.9633	2.77259	0.111658	20.4604	0.039568	0	2.19722	0.06	1	3	0	0	C	2.15934
600962	2011	14.3716	0.000843528	8	0.035076	0.462423	21.4495	2.07944	0.590328	44.3749	0.251878	1	2.3979	0.2325	0	0	1	1	C	1.74387
680	2011	17.8111	0.0039363	8	0.039973	0.648312	23.3486	2.70805	0.210243	21.1006	0.167151	0	2.19722	0.428	0	0	0	0	C	54.357
630	2011	19.4213	0.00843005	8	0.047552	0.645426	24.1973	2.77259	0.603048	51.8284	0.305937	0	2.48491	0.444	1	4	0	0	C	272.009
2231	2011	15.444	0.00617733	6	0.070849	0.190964	20.5309	1.38629	0.108277	31.6143	0.078477	1	1.60944	0.3625	1	4	0	0	C	5.09636
601678	2011	13.1285	0.000111218	6	0.143817	0.161087	22.2326	0.693147	0.03997	10.5	0.5761	0	2.48491	0.526667	1	4	0	0	C	0.5031
663	2011	14.2172	0.000988618	8	-0.029195	0.75086	21.1364	2.77259	0.397759	32.0006	0.291879	0	2.19722	0.3	1	3	0	0	C	1.49438
600218	2011	15.2807	0.0019172	8	0.010392	0.50952	21.5375	2.63906	0.546518	44.3869	0.35292	0	2.3979	0.3325	1	4	0	0	C	4.32817
600176	2011	17.8073	0.00339561	8	0.028544	0.78113	23.4926	2.56495	0.691575	32.7854	0.63062	0	2.19722	0.3075	0	0	1	1	C	54.1522
600320	2011	17.9844	0.00146713	6	0.000673	0.648132	24.5088	2.48491	0.44886	28.7142	0.323521	0	2.3979	0.525	0	0	1	1	C	64.6411
23	2011	0	0	6	0.008322	0.684301	20.8127	2.94444	0.311408	31.4355	0.110524	0	2.19722	0.22	1	4	0	0	C	0
661	2011	17.4985	0.0193177	6	0.080082	0.540351	21.4453	2.77259	0.474167	24.1991	0.1947	1	2.19722	0.464	0	0	1	0	C	39.7661
600862	2011	18.1039	0.0182254	6	0.028978	0.678118	22.1089	2.89037	0.354949	18.8472	0.105345	0	1.94591	0.235	1	2	0	0	C	72.8501
2176	2011	15.6245	0.00474408	6	0.047914	0.33512	20.9754	1.60944	0.523257	28.8961	0.156025	1	2.19722	0.415	1	3	0	0	C	6.10429
2233	2011	15.3032	0.00084667	8	0.116407	0.344706	22.3774	1.38629	0.058979	20.1195	0.565762	0	2.19722	0.355	0	0	0	0	C	4.42695
600330	2011	16.9108	0.00899412	7	0.005982	0.434375	21.6219	2.3979	0.165318	9.5174	0.444402	1	2.19722	0.2825	1	3	0	0	C	22.0926
2473	2011	13.8832	0.00228012	6	0.04043	0.0646714	19.9667	0.693147	0.244237	38.25	0.090187	1	2.19722	0.2275	1	3	0	0	C	1.07
2196	2011	14.9573	0.00453102	6	0.057139	0.571161	20.3541	1.60944	0.307019	24.8581	0.23275	0	2.19722	0.325	1	3	0	0	C	3.13246
600148	2011	14.1969	0.00162204	6	0.060369	0.612973	20.621	2.63906	0.605634	37.0126	0.187939	0	2.19722	0.39	1	4	1	1	C	1.4643
70	2011	16.2769	0.00643888	6	0.023029	0.495641	21.3223	2.48491	0.549983	49.1365	0.281682	0	2.3979	0.364	0	0	0	0	C	11.7209
600169	2011	17.4699	0.00206478	6	0.020858	0.694663	23.6526	2.63906	0.51029	27.3376	0.073711	0	2.19722	0.42	0	0	1	0	C	38.6434
2521	2011	14.8013	0.00104679	6	0.030543	0.205802	21.6634	0.693147	0.564125	31.1896	0.202385	0	2.19722	0.235	1	3	0	0	C	2.68
635	2011	15.9923	0.00235153	8	0.027845	0.731939	22.045	2.77259	0.369519	22.2766	0.712862	0	2.19722	0.32	1	4	1	1	C	8.81831
2213	2011	13.4151	0.00156939	6	0.079181	0.296271	19.9152	1.38629	0.071395	20.3803	0.18109	0	1.79176	0.2875	0	0	0	0	C	0.670018
629	2011	18.3355	0.00293108	8	0.000403	0.525744	24.1679	2.77259	0.461188	30.627	0.229352	0	2.3979	0.334	0	0	1	0	C	91.8384
2189	2011	15.1607	0.00541725	6	0.007043	0.315375	20.3789	1.60944	0.584666	38.9932	0.378821	0	2.19722	0.315	0	0	1	1	C	3.839
2434	2011	16.4009	0.00495614	6	0.043458	0.278159	21.7081	0.693147	0.233537	33.075	0.210165	0	2.19722	0.28	1	3	0	0	C	13.269
2265	2011	15.2531	0.00525466	6	-0.018766	0.298855	20.5017	1.38629	0.741347	50.6783	0.332206	0	2.19722	0.195	0	0	1	1	C	4.2104
2317	2011	15.9787	0.00554178	6	0.0959	0.0646714	21.1742	1.09861	0.218987	32.7375	0.161831	0	2.19722	0.495	0	0	0	0	C	8.69911
600241	2011	0	0	7	0.019636	0.610342	21.1389	2.48491	0.598683	56.6534	0.075721	0	2.19722	0.395	1	3	0	0	C	0
625	2011	19.0354	0.00506147	8	0.025338	0.599021	24.3215	2.70805	0.631523	43.3307	0.206452	0	2.70805	0.49	1	3	1	1	C	184.906
2481	2011	14.6069	0.00185763	6	0.059155	0.32464	20.8954	0.693147	0.565084	38.5333	0.133066	0	2.19722	0.41	1	2	0	0	C	2.20651
2519	2011	14.8604	0.00210501	6	0.059064	0.231062	21.0238	0.693147	0.062627	46.5909	0.127349	0	2.19722	0.2975	1	1	0	0	C	2.843
2252	2011	11.8494	0.000138678	6	0.187313	0.0814807	20.7327	1.38629	0.781496	37.5	0.113984	0	2.19722	0.5575	1	4	0	0	C	0.14
980	2011	16.3715	0.00689649	6	0.019377	0.356616	21.3482	2.48491	0.353565	33.3016	0.383635	1	1.94591	0.348	0	0	0	0	C	12.8836
600993	2011	15.5465	0.00340617	9	0.08146	0.203723	21.2287	2.07944	0.677392	29.2686	0.130032	0	2.19722	0.35	0	0	0	0	C	5.64615
600992	2011	15.0245	0.00237071	8	0.018455	0.390864	21.069	2.07944	0.427429	39.6195	0.182743	0	2.19722	0.525	0	0	0	0	C	3.35
2351	2011	13.8219	0.000589556	6	0.057315	0.0824887	21.258	0.693147	0.044	32.6633	0.153631	1	2.19722	0.1575	0	0	0	0	C	1.0064
2009	2011	16.1563	0.00344986	6	0.013622	0.757763	21.8257	2.07944	0.095059	21.1145	0.208792	0	2.19722	0.416	0	0	0	0	C	10.3897
2374	2011	12.9909	0.00053059	4	0.020934	0.348989	20.5324	0.693147	0.363675	28.0374	0.446931	0	2.19722	0.2725	1	4	0	0	C	0.438404
2068	2011	16.0607	0.0022365	6	0.030678	0.68313	22.1636	1.79176	0.581848	43.4401	0.427828	0	2.19722	0.35	0	0	1	0	C	9.44266
2398	2011	15.7721	0.00474825	6	0.094921	0.15411	21.1221	0.693147	0.350802	17.706	0.174447	1	2.07944	0.4525	0	0	0	0	C	7.07522
2289	2011	13.2427	0.000494012	6	0.017967	0.559932	20.8557	1.09861	0.257918	31.2446	0.264343	1	1.94591	0.1225	0	0	0	0	C	0.563954
2284	2011	16.3028	0.00569398	6	0.039814	0.487573	21.4712	1.09861	0.157395	49.8451	0.259394	0	2.19722	0.2825	0	0	0	0	C	12.0289
2228	2011	16.4551	0.00772079	6	0.04206	0.509794	21.319	1.38629	0.684029	40.819	0.273873	1	1.94591	0.29	0	0	0	0	C	14.0078
2271	2011	17.3243	0.0143609	6	0.044773	0.527845	21.5676	1.38629	0.086965	38.4233	0.13528	0	2.19722	0.2875	1	2	0	0	C	33.4086
600319	2011	15.1047	0.00104803	5	-0.01813	0.72893	21.9656	2.3979	0.539213	35.0024	0.501178	0	2.19722	0.2775	0	0	0	0	C	3.62997
778	2011	17.8519	0.00173071	8	0.053629	0.589636	24.2111	2.70805	0.426798	50.01	0.240236	0	2.19722	0.506	0	0	1	1	C	56.6229
600252	2011	18.0976	0.0185896	8	0.096091	0.486293	22.0827	2.48491	0.407268	22.0391	0.154644	1	2.19722	0.2375	0	0	0	0	C	72.39
2129	2011	17.7116	0.0075516	6	0.034395	0.707709	22.5976	1.60944	0.716848	45.4373	0.357612	0	2.3979	0.335	0	0	0	0	C	49.2086
2273	2011	15.1615	0.00363019	6	0.117327	0.0797926	20.78	1.38629	0.695923	30.0273	0.261403	1	2.19722	0.4875	1	2	0	0	C	3.84208
600720	2011	16.3872	0.00149904	6	0.039813	0.646933	22.8901	2.77259	0.342911	12.8052	0.463506	0	2.19722	0.4075	0	0	1	1	C	13.0882
2290	2011	14.8739	0.00228069	7	0.048828	0.245215	20.9572	1.09861	0.031588	39.6752	0.124315	0	1.79176	0.4825	0	0	0	0	C	2.88168
600523	2011	16.0674	0.0032981	6	0.05735	0.382343	21.7818	2.3979	0.410954	47.6418	0.198776	0	2.30259	0.4175	0	0	1	1	C	9.50521
2030	2011	17.1043	0.0283744	6	0.08564	0.294373	20.4816	2.07944	0.400749	19.1693	0.209275	0	2.19722	0.298	1	4	1	0	C	26.8112
2209	2011	16.2845	0.0108426	6	0.047981	0.445194	20.8088	1.38629	0.302104	41.4484	0.321064	1	1.94591	0.2925	1	4	0	0	C	11.8106
600796	2011	15.7733	0.00584633	6	0.006468	0.588464	20.9153	2.70805	0.339225	33.3039	0.179331	1	2.19722	0.12	1	3	0	0	C	7.08377
2079	2011	16.0965	0.00646861	5	0.045654	0.19696	21.1373	1.79176	0.695146	36.9924	0.270973	1	1.94591	0.51	1	3	0	0	C	9.78595
600206	2011	12.4467	0.000210203	6	0.005204	0.366856	20.9141	2.56495	0.428897	39.6844	0.460494	0	2.19722	0.155	0	0	1	1	C	0.2544
2110	2011	13.8761	0.000117774	7	0.028073	0.672046	22.9229	1.60944	0.797751	73.8021	0.347628	0	1.94591	0.2625	0	0	0	0	C	1.0625
2282	2011	14.6524	0.00212365	6	0.06175	0.25548	20.807	1.09861	0.02106	16.8715	0.174277	0	2.19722	0.535	1	4	0	0	C	2.3092
600733	2011	0	0	7	-0.039169	0.592179	20.3239	2.77259	0.021123	41.1315	0.012329	0	1.94591	0.173333	0	0	1	0	C	0
2286	2011	15.3524	0.00417962	6	0.050079	0.316431	20.83	1.09861	0.14233	34.16	0.532337	1	2.19722	0.3	1	2	0	0	C	4.6502
600429	2011	17.1893	0.00844385	6	0.005892	0.485934	21.9636	2.19722	0.618497	41.3322	0.376677	0	2.19722	0.31	0	0	1	0	C	29.1881
2338	2011	14.7754	0.00335934	5	0.069815	0.181275	20.4714	0.693147	0.469584	45.825	0.135225	0	2.19722	0.3375	0	0	1	0	C	2.6113
925	2011	16.2386	0.00395281	6	0.010521	0.639745	21.7719	2.56495	0.228194	29.6836	0.022599	0	2.3979	0.288	0	0	1	0	C	11.2806
600527	2011	14.8485	0.00180528	6	0.107073	0.0646714	21.1655	2.19722	0.188377	15.6698	0.288836	1	2.19722	0.42	1	4	0	0	C	2.80935
600597	2011	17.6129	0.00604648	8	0.03671	0.615566	22.7212	2.30259	0.769159	35.0268	0.336603	0	1.94591	0.867813	0	0	1	0	C	44.5869
2433	2011	15.2017	0.00286936	6	0.053198	0.27548	21.0554	0.693147	0.381091	46.75	0.154325	0	2.19722	0.325	0	0	0	0	C	3.99964
600577	2011	16.417	0.00281783	6	0.028985	0.616054	22.2888	2.30259	0.424563	14.9764	0.152254	0	2.19722	0.2575	0	0	0	0	C	13.4839
2363	2011	13.8257	0.000564805	6	0.030889	0.478419	21.3047	0.693147	0.374758	56.25	0.325407	1	1.94591	0.1775	1	3	0	0	C	1.01024
600563	2011	15.1401	0.00238387	6	0.186934	0.121438	21.1791	2.30259	0.655845	37.3333	0.27302	0	2.19722	0.5675	0	0	0	0	C	3.76052
600685	2011	17.7423	0.00426931	8	0.043969	0.646563	23.1986	2.94444	0.579991	35.7103	0.107216	0	2.3979	0.3475	0	0	1	1	C	50.7429
2302	2011	13.0013	0.000182174	6	0.05065	0.509799	21.6119	1.09861	0.50111	50.7878	0.340161	0	2.19722	0.2475	0	0	1	1	C	0.442996
600616	2011	16.5108	0.010066	8	0.095819	0.195758	21.1094	2.99573	0.451605	33.7691	0.32474	0	2.19722	0.3025	0	0	0	0	C	14.8097
2496	2011	15.2009	0.00168433	6	0.02829	0.273022	21.5873	0.693147	0.231958	53.9415	0.211696	1	2.07944	0.23	0	0	0	0	C	3.99645
611	2011	14.2176	0.002332	6	0.009514	0.0646714	20.2787	2.77259	0.0435	15.5365	0.229281	1	2.19722	0.075	1	2	0	0	C	1.495
600522	2011	17.3846	0.00513672	6	0.054037	0.339115	22.656	2.30259	0.434647	24.5893	0.239068	1	2.19722	0.505	1	1	0	0	C	35.4855
600557	2011	17.1531	0.010905	8	0.073395	0.428673	21.6716	2.30259	0.607834	25.6445	0.217196	0	1.94591	0.415	1	4	0	0	C	28.1503
2312	2011	15.2743	0.0041251	6	0.049141	0.335831	20.7656	1.09861	0.247606	37.3288	0.051347	0	2.19722	0.1725	0	0	0	0	C	4.30096
2172	2011	16.1242	0.00277879	6	-0.218121	0.797557	22.0099	1.60944	0.579599	44.9611	0.484566	0	2.19722	0.1075	1	4	0	0	C	10.061
600581	2011	12.948	3.22666e-05	6	0.036996	0.718213	23.2895	2.30259	0.656887	53.1222	0.543316	0	2.19722	0.6475	0	0	1	1	C	0.42
600810	2011	15.7245	0.000789924	6	0.000984	0.683178	22.868	2.89037	0.596853	52.9466	0.450632	0	2.19722	0.2425	1	3	0	0	C	6.74607
977	2011	15.4213	0.00287831	6	0.044374	0.353363	21.2719	2.48491	0.492632	48.3158	0.093545	0	1.79176	0.458	0	0	0	0	C	4.9818
600600	2011	19.8702	0.0196959	6	0.083092	0.478744	23.7975	2.94444	0.233041	30.4519	0.333038	0	2.3979	0.867813	1	4	0	0	C	426.105
2246	2011	15.3378	0.00628788	8	0.045067	0.195954	20.4084	1.38629	0.745579	50.4383	0.35721	0	2.19722	0.2525	0	0	1	1	C	4.58286
600420	2011	16.5313	0.0101296	6	0.098449	0.364999	21.1236	2.07944	0.584106	41.6206	0.223602	0	2.19722	0.4175	0	0	1	1	C	15.1168
2349	2011	16.7548	0.0242186	6	0.061947	0.184786	20.4755	0.693147	0.564297	41.303	0.132367	1	2.19722	0.38	0	0	0	0	C	18.9033
601989	2011	18.6269	0.000767227	8	0.029656	0.744335	25.7996	1.09861	0.502703	54.7395	0.133319	0	2.56495	0.423333	0	0	1	1	C	122.899
790	2011	17.6201	0.0283744	6	0.023342	0.428828	20.5751	2.63906	0.259239	23.1051	0.197585	1	2.19722	0.35	0	0	0	0	C	44.9047
2149	2011	16.4178	0.00504793	6	0.00226	0.635031	21.7274	1.60944	0.545784	36.4732	0.454408	0	2.48491	0.26	0	0	0	0	C	13.4949
2237	2011	15.2399	0.000530355	6	0.030537	0.631288	22.7819	1.38629	0.609134	42.5308	0.220746	0	2.19722	0.2525	1	3	0	0	C	4.15535
2334	2011	15.5524	0.00436189	7	0.05712	0.0833347	20.9873	0.693147	0.27097	18.6179	0.077477	1	2.19722	0.545	0	0	0	0	C	5.67971
729	2011	18.807	0.00882314	8	0.055	0.392123	23.5374	2.70805	0.768504	56.4764	0.517421	1	2.70805	0.536	1	4	1	0	C	147.162
63	2011	0	0	8	0.021288	0.750505	25.3807	2.70805	0.66042	30.7607	0.06647	0	2.63906	0.788	0	0	0	0	C	0
600468	2011	16.063	0.0075418	8	0.043401	0.475274	20.9503	2.3979	0.760688	60.5016	0.201809	0	1.94591	0.5175	0	0	1	0	C	9.46428
600586	2011	17.0357	0.00304959	6	0.023732	0.450473	22.8284	2.30259	0.027794	32.1665	0.455398	0	2.19722	0.39	1	4	0	0	C	25.0327
2144	2011	14.9519	0.00213699	6	0.048348	0.243966	21.1002	1.60944	0.201735	24.9501	0.175002	0	2.19722	0.315	1	3	0	0	C	3.11547
850	2011	15.7113	0.00104903	6	0.046791	0.610654	22.5712	2.63906	0.551432	46.4	0.259948	0	2.19722	0.392	1	3	0	0	C	6.65807
600613	2011	14.3461	0.00699403	6	0.078832	0.129889	19.9152	2.99573	0.625499	39.7251	0.346522	0	2.19722	0.1	1	4	0	0	C	1.70002
600651	2011	16.7068	0.00870421	6	0.088093	0.383115	21.4508	3.09104	0.187201	11.6637	0.146313	0	2.19722	0.455	0	0	0	0	C	18.0166
600329	2011	16.3019	0.00290027	8	0.064337	0.467842	22.1448	2.3979	0.698797	44.0426	0.258818	0	2.19722	0.3975	0	0	1	0	C	12.0176
2345	2011	14.6276	0.0012495	6	0.086767	0.215251	21.3126	0.693147	0.675244	35.2282	0.090039	0	2.19722	0.5075	0	0	0	0	C	2.25255
2347	2011	15.871	0.00667096	6	0.057606	0.279388	20.881	0.693147	0.058661	48.875	0.260978	1	2.19722	0.1925	0	0	0	0	C	7.81062
2119	2011	15.9508	0.00508123	5	0.004939	0.610235	21.233	1.60944	0.371795	20.9394	0.28429	1	1.94591	0.09	0	0	0	0	C	8.45928
2215	2011	16.3856	0.00628287	6	0.039524	0.382884	21.4555	1.38629	0.475292	30.2029	0.122981	1	2.19722	0.295	1	4	0	0	C	13.0672
600316	2011	0	0	6	0.013722	0.249865	22.5293	2.48491	0.61629	43.6309	0.128074	0	2.48491	0.62	0	0	1	1	C	0
338	2011	18.9639	0.00279709	8	0.10269	0.530377	24.843	1.60944	0.282123	24.1639	0.156847	1	2.70805	0.745	1	4	0	0	C	172.146
600569	2011	16.8835	0.000652428	8	0.001043	0.672889	24.2183	2.3979	0.609316	60.1138	0.34444	0	2.19722	0.1975	0	0	0	0	C	21.4976
2355	2011	14.8081	0.00128813	6	0.056358	0.392475	21.4627	0.693147	0.004725	41.3137	0.151025	0	2.19722	0.33	0	0	0	0	C	2.6983
2358	2011	16.6434	0.0113727	6	0.087836	0.335384	21.1199	0.693147	0.429846	28.822	0.11705	1	2.19722	0.42	0	0	0	0	C	16.9092
2455	2011	13.9974	0.000884831	6	0.034289	0.461902	21.0276	0.693147	0.146414	39.6355	0.225978	0	1.94591	0.17	0	0	0	0	C	1.19953
2160	2011	15.6998	0.0037236	6	0.003377	0.62769	21.2928	1.60944	0.59248	39	0.310348	1	2.19722	0.245	0	0	0	0	C	6.58157
601600	2011	19.0386	0.00118053	6	0.004394	0.629904	25.7804	1.60944	0.815707	38.5553	0.493714	0	2.19722	0.72	1	4	1	1	C	185.501
2098	2011	16.4715	0.010559	8	0.050172	0.503066	21.0223	1.79176	0.663971	35.8242	0.407319	0	2.19722	0.39	1	3	0	0	C	14.2395
2361	2011	15.73	0.0089984	6	0.063284	0.297562	20.4407	0.693147	0.006068	35.25	0.064403	1	2.30259	0.1675	1	2	0	0	C	6.7833
600456	2011	14.9543	0.000524756	6	0.015878	0.353764	22.5069	2.30259	0.270697	52.9257	0.191174	0	2.30259	0.4025	0	0	1	0	C	3.12293
600458	2011	16.3887	0.0035341	8	0.063303	0.533776	22.034	2.30259	0.340418	19.868	0.2304	0	2.70805	0.665	0	0	1	1	C	13.1073
777	2011	16.7692	0.0123039	7	0.034453	0.377679	21.167	2.70805	0.478329	26.0585	0.178019	0	2.19722	0.298	0	0	1	1	C	19.1765
601727	2011	19.7717	0.00361844	8	0.042106	0.647137	25.3934	1.38629	0.872362	57.7923	0.11325	0	2.19722	0.867813	1	3	0	0	C	386.142
2011	2011	17.8688	0.00765507	6	0.038961	0.589502	22.7412	2.07944	0.69248	42.9626	0.099139	0	2.19722	0.562	0	0	0	0	C	57.5854
600746	2011	12.3014	0.000270679	6	0.024743	0.449068	20.516	2.77259	0.577766	57.0074	0.466443	0	1.94591	0.28	1	4	0	0	C	0.22
600267	2011	17.8872	0.00712601	8	0.062623	0.441918	22.8312	2.48491	0.86364	38.2018	0.281368	1	2.19722	0.6975	1	4	0	0	C	58.654
2260	2011	12.7981	0.00065349	6	0.03025	0.401269	20.1312	1.38629	0.650678	39.9375	0.247623	0	2.19722	0.2975	0	0	0	0	C	0.361515
601369	2011	16.5908	0.00111781	8	0.058034	0.639255	23.3872	0.693147	0.632338	61.5736	0.05655	0	2.19722	0.57	1	4	0	0	C	16.0429
600545	2011	14.5993	0.000410123	6	0.029112	0.655605	22.3984	2.19722	0.312268	26.5577	0.147137	0	2.19722	0.3	0	0	0	0	C	2.18976
2393	2011	13.6952	0.000309789	6	0.116479	0.0646714	21.7749	0.693147	0.151968	51.3609	0.043896	1	2.19722	0.4	0	0	0	0	C	0.886687
651	2011	18.7949	0.00170616	8	0.062167	0.784335	25.1684	2.77259	0.652199	19.4517	0.090471	0	2.07944	0.69	1	4	0	0	C	145.385
600781	2011	14.4574	0.00267318	6	0.034274	0.581514	20.3819	2.77259	0.22179	39.6079	0.37315	0	2.19722	0.0366667	1	4	0	0	C	1.9
2406	2011	15.0806	0.00168642	6	0.093828	0.0646714	21.4657	0.693147	0.14181	31.7995	0.180221	1	2.19722	0.3175	1	3	0	0	C	3.54336
2470	2011	15.8588	0.00140448	6	0.079535	0.426516	22.4268	0.693147	0.644357	43.8171	0.131925	1	2.19722	0.6075	1	3	0	0	C	7.71561
600844	2011	15.7292	0.00171252	6	-0.097574	0.526372	22.099	2.89037	0.494318	18.8537	0.712862	0	2.19722	0.175	0	0	1	0	C	6.77827
960	2011	17.0785	0.00157918	8	0.042174	0.683981	23.5294	2.48491	0.593214	50.5104	0.318248	0	2.3979	0.524	1	3	0	0	C	26.128
700	2011	16.3194	0.00311935	6	0.025595	0.693056	22.0895	2.70805	0.415078	35.7603	0.215478	1	1.60944	0.43	0	0	0	0	C	12.2298
930	2011	17.0069	0.00375501	8	0.055786	0.546311	22.5916	2.56495	0.330935	20.738	0.637648	0	2.19722	0.348	1	3	1	1	C	24.3226
2379	2011	15.3699	0.00129219	6	0.003294	0.758825	22.0213	0.693147	0.06288	50.5226	0.263554	1	2.3979	0.2	0	0	0	0	C	4.73222
600626	2011	16.6138	0.00518645	7	0.073753	0.339873	21.8755	2.94444	0.334332	31.0728	0.128617	0	2.19722	0.385	0	0	0	0	C	16.4165
600408	2011	15.978	0.00119005	5	-0.060289	0.565356	22.7117	2.19722	0.014374	31.4857	0.401606	0	2.19722	0.17	1	4	0	0	C	8.69258
2141	2011	14.3928	0.00240686	5	0.005138	0.553272	20.4222	1.60944	0.498696	21.5879	0.301101	0	1.60944	0.17	0	0	0	0	C	1.78116
2382	2011	15.973	0.00659869	6	0.022172	0.300642	20.9939	0.693147	0.046864	52.5	0.284856	0	2.19722	0.155	1	3	0	0	C	8.6492
2346	2011	0	0	6	0.056065	0.107667	20.8009	0.693147	0.058694	70.4444	0.136647	0	2.19722	0.1825	0	0	0	0	C	0
2388	2011	13.6111	0.0012943	6	0.041685	0.0839223	20.2609	0.693147	0.085994	56.7568	0.075992	1	2.19722	0.1875	0	0	0	0	C	0.815111
725	2011	20.2513	0.00969103	8	0.010087	0.490391	24.954	2.3979	0.488133	9.5704	0.412812	0	2.3979	0.624	0	0	1	0	C	623.534
2064	2011	15.2684	0.00199531	7	0.023702	0.235281	21.4853	1.79176	0.371952	32.3239	0.396243	0	2.07944	0.1675	1	4	0	0	C	4.2754
2484	2011	14.6299	0.00147851	6	0.072751	0.106649	21.1466	0.693147	0.201059	37.5	0.216475	0	2.19722	0.4575	1	4	0	0	C	2.2578
2397	2011	14.797	0.00170543	6	0.070759	0.304085	21.1709	0.693147	0.670251	38.2784	0.282117	1	2.3979	0.395	0	0	0	0	C	2.6684
2031	2011	16.5852	0.0066473	6	0.05927	0.496218	21.5987	2.07944	0.406307	21.3495	0.367017	0	2.19722	0.458	0	0	0	0	C	15.9529
600363	2011	17.1252	0.0143158	6	0.0544	0.379293	21.3716	2.3979	0.289219	20.4128	0.235415	0	2.19722	0.3275	1	2	0	0	C	27.3778
600528	2011	17.0945	0.000674284	8	0.016987	0.849118	24.3964	2.3979	0.552079	49.7356	0.048432	0	2.19722	0.635	1	4	1	1	C	26.549
2449	2011	16.7408	0.00693567	6	0.046525	0.129883	21.7119	0.693147	0.115854	14.0314	0.128933	0	2.19722	0.395	1	4	0	0	C	18.6393
919	2011	14.1337	0.000464685	6	0.071197	0.213981	21.8079	2.56495	0.442157	45.227	0.165566	0	2.19722	0.21	0	0	1	0	C	1.37467
2506	2011	15.6087	0.000898694	6	-0.008299	0.564053	22.6233	0.693147	0.177811	37.3766	0.153657	1	2.19722	0.2725	0	0	0	0	C	6.00877
600867	2011	15.2518	0.00176889	6	0.152684	0.125928	21.5892	2.89037	0.425477	34.524	0.45686	0	2.19722	0.3925	1	4	0	0	C	4.20525
600495	2011	15.4506	0.00212837	8	0.041372	0.382341	21.603	2.07944	0.485638	31.0494	0.173863	0	2.3979	0.3825	0	0	1	1	C	5.13
2399	2011	13.2456	7.09278e-05	6	0.077616	0.0646714	22.7995	0.693147	0.570387	36.936	0.01331	0	1.94591	0.245	0	0	0	0	C	0.5656
600735	2011	12.5977	0.000283878	6	0.064367	0.474009	20.7647	2.77259	0.482017	46.0888	0.097033	0	1.94591	0.2025	0	0	0	0	C	0.295879
600560	2011	14.1268	0.000648124	8	0.03528	0.711534	21.4682	2.30259	0.559895	44.0702	0.06878	0	2.19722	0.515	0	0	1	1	C	1.36515
707	2011	16.2917	0.00148206	8	0.044009	0.742507	22.806	2.70805	0.263153	25.1135	0.485981	0	2.19722	0.292	0	0	0	0	C	11.8961
2404	2011	16.6204	0.0107163	6	0.06916	0.18217	21.1564	0.693147	0.002445	22.4719	0.235215	0	2.19722	0.285	1	3	0	0	C	16.5246
600589	2011	12.8213	0.000123308	6	0.028356	0.366066	21.8221	2.3979	0.443486	22.1845	0.226672	0	1.94591	0.275	1	3	0	0	C	0.37
2407	2011	15.5078	0.00232337	6	0.036273	0.337391	21.5726	0.693147	0.26144	15.5746	0.247139	0	2.19722	0.3725	1	3	0	0	C	5.43207
586	2011	14.8044	0.00518147	6	0.043544	0.602867	20.0671	2.83321	0.315525	20.6782	0.102112	0	1.60944	0.268	0	0	0	0	C	2.68826
410	2011	17.1625	0.00229998	6	0.00891	0.868213	23.2374	2.77259	0.511992	42.3351	0.116016	0	2.19722	0.362	0	0	1	0	C	28.4169
637	2011	13.1145	0.000680821	5	0.010144	0.0646714	20.4067	2.77259	0.32948	29.5	0.231836	0	2.19722	0.062	1	3	0	0	C	0.496062
600559	2011	15.314	0.00308897	6	0.063597	0.650073	21.0939	2.30259	0.715064	36.1058	0.252945	0	2.19722	0.43	0	0	0	0	C	4.47491
2026	2011	13.5496	0.000958193	6	0.080142	0.233914	20.5	2.07944	0.28175	33.8399	0.214535	0	2.19722	0.558	1	4	0	0	C	0.76647
2415	2011	17.3521	0.00413032	6	0.178255	0.180667	22.8415	0.693147	0.639808	42.605	0.070771	0	2.19722	0.63	1	3	1	1	C	34.3504
600518	2011	17.4731	0.00254428	6	0.065969	0.393058	23.447	2.3979	0.669758	30.3206	0.11562	1	2.19722	0.5875	1	3	0	0	C	38.7685
708	2011	17.3522	0.00730671	6	0.124417	0.38333	22.2711	2.70805	0.723362	29.9549	0.475023	0	2.3979	0.658	0	0	1	0	C	34.3517
2408	2011	13.9978	0.000391968	6	0.16542	0.0646714	21.8422	0.693147	0.221052	62.9891	0.198551	0	2.19722	0.365	1	3	0	0	C	1.2
2205	2011	15.5922	0.00376715	6	0.020428	0.398183	21.1737	1.38629	0.546828	30.2078	0.251537	1	2.07944	0.2025	0	0	1	1	C	5.91037
600768	2011	11.5129	0.000145096	6	-0.007147	0.800174	20.351	2.77259	0.457514	33.3855	0.257382	0	2.19722	0.156667	0	0	0	0	C	0.1
600160	2011	16.648	0.00248258	6	0.187313	0.160346	22.6464	2.63906	0.594484	51.8387	0.346735	0	2.48491	0.3875	1	3	0	0	C	16.9871
2394	2011	16.1006	0.00370325	6	0.115529	0.191539	21.6991	0.693147	0.573267	40.4492	0.379194	0	2.19722	0.21	0	0	0	0	C	9.82639
600210	2011	17.0291	0.00245479	8	0.05675	0.585088	23.0388	2.56495	0.272328	22.9948	0.410712	0	2.19722	0.32	1	3	0	0	C	24.8679
600031	2011	20.2513	0.0173514	8	0.182463	0.595499	24.6611	2.19722	0.697098	56.3797	0.205214	0	2.48491	0.42	1	4	0	0	C	623.534
2426	2011	16.4028	0.00704045	4	0.037713	0.296095	21.3589	0.693147	0.186909	44.9269	0.199733	0	2.19722	0.15	0	0	0	0	C	13.2933
825	2011	17.7052	0.000742966	8	0.02719	0.619247	24.9101	2.63906	0.691068	64.2385	0.529057	0	2.3979	0.526	0	0	0	0	C	48.8964
2456	2011	16.4895	0.0060895	6	0.008698	0.591334	21.5907	0.693147	0.293902	27.2727	0.297331	0	1.79176	0.245	0	0	0	0	C	14.4974
2077	2011	15.9161	0.00182298	7	0.01373	0.821227	22.2234	1.79176	0.526631	53.3427	0.131214	0	2.19722	0.24	1	2	0	0	C	8.17077
2057	2011	15.3607	0.00952361	6	0.021546	0.479502	20.0147	1.79176	0.452255	25.631	0.198154	0	2.19722	0.3225	0	0	1	1	C	4.6889
600883	2011	13.6502	0.00115857	6	0.187313	0.0646714	20.4108	2.83321	0.472979	17.1546	0.037014	0	1.94591	0.0266667	0	0	0	0	C	0.84764
837	2011	15.7485	0.00335196	6	0.065973	0.433359	21.4498	2.63906	0.426638	26.6506	0.260717	0	2.19722	0.51	1	4	0	0	C	6.90998
600513	2011	12.1007	0.000430085	6	0.058572	0.217215	19.9152	2.19722	0.416518	38.641	0.224349	0	2.07944	0.4	0	0	0	0	C	0.18
2038	2011	16.2485	0.00656244	6	0.187313	0.0646714	21.2749	2.07944	0.691033	22.5146	0.103472	1	1.79176	0.45	0	0	1	0	C	11.3933
2435	2011	13.5626	0.000707017	6	0.04192	0.306882	20.817	0.693147	0.188388	27.4141	0.171556	0	2.19722	0.32	1	3	0	0	C	0.7765
600152	2011	15.9697	0.00265465	5	0.06971	0.64421	21.9011	2.63906	0.451401	24.2798	0.248188	0	2.19722	0.125	0	0	0	0	C	8.62087
2440	2011	16.1644	0.00205855	6	0.094971	0.183645	22.3502	0.693147	0.106214	35.1761	0.19859	0	2.19722	0.5625	1	3	0	0	C	10.4743
600584	2011	18.4124	0.0164847	6	0.014647	0.575034	22.5178	2.19722	0.185116	16.2844	0.531105	0	2.19722	0.37	0	0	0	0	C	99.1796
600568	2011	14.5309	0.000975783	6	0.086771	0.562982	21.4632	2.3979	0.078752	47.2167	0.062692	1	2.19722	0.0775	1	4	0	0	C	2.045
2102	2011	15.1671	0.00225651	8	-0.07042	0.726185	21.2611	1.79176	0.122767	15.5351	0.245004	0	2.19722	0.0975	1	2	0	0	C	3.86368
600724	2011	15.4944	0.000267413	7	0.038506	0.791345	23.7211	2.77259	0.543206	74.8946	0.038223	0	1.94591	0.375	1	2	0	0	C	5.35976
600478	2011	15.5835	0.00227621	6	0.001111	0.497079	21.6687	2.19722	0.148409	19.9126	0.228422	0	2.07944	0.24	0	0	0	0	C	5.8588
2073	2011	16.4898	0.00269729	6	0.085507	0.454748	22.4053	1.79176	0.587369	19.3617	0.138172	0	2.19722	0.5725	0	0	0	0	C	14.5022
529	2011	15.3444	0.00416593	6	0.06332	0.291967	20.8252	2.94444	0.09348	50.1784	0.168578	0	2.19722	0.262	1	3	0	0	C	4.61283
2223	2011	16.1441	0.00791345	6	0.175697	0.146175	20.9832	1.38629	0.497748	40.6937	0.231666	1	2.19722	0.6475	0	0	0	0	C	10.263
600618	2011	17.345	0.00567683	6	0.037681	0.542586	22.5163	2.99573	0.786325	50.2934	0.471741	0	2.19722	0.28	0	0	0	0	C	34.106
2085	2011	15.1149	0.00142681	6	0.112992	0.304124	21.6672	1.79176	0.096555	58.3478	0.327933	0	2.19722	0.635	1	4	0	0	C	3.6671
2495	2011	13.7851	0.000887887	6	0.053386	0.0646714	20.8117	0.693147	0.079868	21.6384	0.102296	0	2.19722	0.235	0	0	0	0	C	0.97
600309	2011	18.3862	0.00554627	8	0.137519	0.528344	23.5808	2.3979	0.717113	50.4954	0.396409	0	2.3979	0.68	0	0	1	0	C	96.6088
600416	2011	17.0209	0.00181622	6	0.010427	0.8199	23.3319	2.30259	0.413072	34.5691	0.101762	0	2.3979	0.595	0	0	1	0	C	24.6661
600487	2011	18.1113	0.00936576	8	0.038804	0.679794	22.782	2.19722	0.428152	40.7118	0.18247	0	2.19722	0.4875	0	0	0	0	C	73.3886
2201	2011	16.2282	0.0100477	6	0.016797	0.638717	20.8286	1.60944	0.537824	50.3352	0.44517	1	2.07944	0.115	0	0	0	0	C	11.1638
2459	2011	15.9598	0.00384243	6	0.009516	0.415769	21.5215	0.693147	0.282959	14.819	0.093328	1	2.19722	0.0925	0	0	0	0	C	8.5362
860	2011	17.5896	0.00421567	4	0.031125	0.71026	23.0586	2.63906	0.599292	46.9955	0.213945	1	2.19722	0.448	1	2	0	0	C	43.56
2463	2011	0	0	6	0.077381	0.240176	22.1672	0.693147	0.72395	27.4164	0.251223	0	2.19722	0.59	0	0	0	0	C	0
600409	2011	15.9788	0.000657498	6	0.044623	0.65943	23.3059	2.19722	0.539294	46.1859	0.515944	0	2.19722	0.6425	1	4	1	0	C	8.69971
600399	2011	14.3461	0.000216671	6	0.003266	0.784717	22.7833	2.48491	0.519847	43.9708	0.213804	0	2.70805	0.4025	0	0	0	0	C	1.7
2469	2011	10.8198	5.41981e-05	6	0.074136	0.183357	20.6426	0.693147	0.243561	23.4721	0.147357	1	2.3979	0.3175	0	0	0	0	C	0.05
600073	2011	15.7777	0.00167409	6	0.034997	0.537981	22.1701	2.70805	0.558926	36.2676	0.188906	0	2.19722	0.2525	0	0	1	0	C	7.11453
811	2011	15.2763	0.00188533	6	0.068881	0.518852	21.5499	2.63906	0.840597	23.7902	0.138042	0	2.19722	0.454	0	0	0	0	C	4.3093
600469	2011	15.765	0.00100608	6	0.033531	0.709006	22.6667	2.19722	0.599815	26.6708	0.382562	0	1.94591	0.3925	1	4	1	1	C	7.02523
878	2011	18.2442	0.00274278	8	0.027379	0.733561	24.143	2.63906	0.6246	48.1749	0.244487	0	2.3979	0.292	1	3	1	1	C	83.8247
2475	2011	16.1224	0.00305702	6	0.112424	0.330442	21.9127	0.693147	0.741636	66.6974	0.125739	1	1.94591	0.4475	0	0	0	0	C	10.0427
600690	2011	18.246	0.0021139	8	0.091826	0.709518	24.4052	2.94444	0.700756	23.4381	0.114205	0	2.19722	0.415	1	4	0	0	C	83.9713
600835	2011	17.327	0.00187031	8	0.065788	0.563044	23.6086	2.89037	0.689248	47.277	0.06927	0	2.3979	0.7125	1	3	1	0	C	33.498
2516	2011	16.5011	0.00797241	6	0.067292	0.140293	21.3329	0.693147	0.399162	54.8657	0.218397	1	2.19722	0.3375	0	0	0	0	C	14.667
2367	2011	16.6304	0.00694655	8	0.062886	0.377259	21.5999	0.693147	0.590819	46.6978	0.140683	1	2.19722	0.33	1	3	0	0	C	16.6911
2486	2011	14.5322	0.00177255	7	0.063617	0.179805	20.8675	0.693147	0.656932	22.5568	0.237536	1	2.3979	0.4675	1	3	0	0	C	2.04762
2364	2011	15.615	0.0087551	6	0.069229	0.136766	20.3531	0.693147	0.114324	41.0928	0.048945	1	2.19722	0.1775	0	0	0	0	C	6.0465
2222	2011	15.3253	0.00657724	8	0.095811	0.0967554	20.3495	1.38629	0.416028	33.5019	0.492965	0	2.19722	0.28	0	0	1	0	C	4.52587
990	2011	18.0624	0.0208581	6	0.009078	0.505699	21.9324	2.48491	0.495933	40.11	0.198482	0	1.94591	0.234	0	0	1	0	C	69.8872
600199	2011	14.2531	0.000661018	6	0.156104	0.257415	21.5748	2.63906	0.52325	32.0736	0.081657	0	2.19722	0.4625	1	4	0	0	C	1.549
2527	2011	16.3244	0.00909358	6	0.086652	0.0664091	21.0245	0.693147	0.222708	21.4664	0.188135	0	2.19722	0.4625	1	4	0	0	C	12.2907
600696	2011	0	0	7	0.018321	0.430491	20.6508	2.94444	0.157385	11.7452	0.013597	0	1.60944	0.3625	0	0	0	0	C	0
2243	2011	16.4785	0.0125958	6	0.092394	0.375349	20.8529	1.38629	0.721249	51.5225	0.45563	0	2.19722	0.5825	0	0	0	0	C	14.3394
600063	2011	16.7091	0.00335496	8	0.02396	0.5128	22.4064	2.70805	0.409212	30.1956	0.476502	0	2.19722	0.3725	0	0	0	0	C	18.0573
600436	2011	15.5384	0.00357045	8	0.16354	0.242047	21.1735	2.19722	0.748676	54.5486	0.104264	0	2.19722	0.505	0	0	0	0	C	5.6009
600435	2011	16.4913	0.00390396	6	0.00525	0.329116	22.037	2.19722	0.024189	51.7281	0.171187	0	2.07944	0.1825	0	0	1	1	C	14.5233
2503	2011	15.2877	0.0020157	6	0.080087	0.174795	21.4945	0.693147	0.422355	49.8478	0.035015	1	1.94591	0.5025	0	0	0	0	C	4.35891
2029	2011	15.8416	0.00237538	8	0.129866	0.36062	21.8842	2.07944	0.872362	40.7112	0.073592	0	2.19722	0.634	0	0	0	0	C	7.5844
2413	2011	15.087	0.00220268	6	0.059249	0.282852	21.2051	0.693147	0.108237	49.5335	0.269188	0	1.94591	0.2175	1	4	0	0	C	3.56629
2510	2011	15.6529	0.00301708	6	0.054718	0.33614	21.4564	0.693147	0.303239	9.5174	0.239184	0	2.3979	0.3775	0	0	0	0	C	6.28035
600425	2011	16.2601	0.00193681	6	0.083008	0.492701	22.5068	2.19722	0.542737	41.9231	0.461181	0	2.19722	0.6525	0	0	0	0	C	11.5255
2511	2011	16.3841	0.00462519	6	0.028606	0.263549	21.7604	0.693147	0.520884	30.0617	0.279006	0	2.3979	0.2925	1	2	0	0	C	13.0476
600423	2011	15.9841	0.00192623	8	0.015346	0.661164	22.2363	2.19722	0.474743	36.2988	0.621645	0	2.19722	0.285	0	0	0	0	C	8.74616
2512	2011	14.8711	0.00227113	6	0.050377	0.168359	20.9586	0.693147	0.016066	58.2877	0.178608	1	1.94591	0.28	0	0	0	0	C	2.87377
2161	2011	16.6138	0.0115488	6	0.082017	0.0646714	21.075	1.60944	0.244847	30.173	0.141474	1	1.94591	0.3175	0	0	0	0	C	16.4168
600172	2011	12.6115	9.41863e-05	6	0.041072	0.413337	21.8818	2.63906	0.373281	24.828	0.425122	0	2.19722	0.585	0	0	0	0	C	0.3
600189	2011	16.5059	0.00520788	6	0.027175	0.501595	21.7635	2.63906	0.474821	46.9994	0.355083	0	2.3979	0.43	1	4	0	0	C	14.7376
2403	2011	14.5438	0.000988442	6	0.034035	0.242126	21.4632	0.693147	0.166948	39.375	0.164891	1	1.94591	0.36	1	4	0	0	C	2.0715
600243	2011	16.9353	0.0110279	7	0.006141	0.590485	21.4426	2.48491	0.241531	21.1104	0.158944	0	2.19722	0.2975	0	0	1	0	C	22.6421
2520	2011	16.129	0.0106656	6	0.103407	0.203495	20.6698	0.693147	0.095834	50.25	0.084068	1	1.94591	0.4575	1	2	0	0	C	10.11
600117	2011	15.708	0.000494824	8	0.036425	0.73284	23.3193	2.70805	0.574947	49.8731	0.509514	0	2.19722	0.6475	0	0	0	0	C	6.63579
600405	2011	16.5474	0.012755	6	-0.003982	0.595212	20.9093	2.07944	0.005901	12.1778	0.098676	1	2.19722	0.2025	1	2	0	0	C	15.3626
2263	2011	19.0564	0.0283744	6	0.028004	0.112836	21.9344	1.38629	0.218233	36.2361	0.306196	1	2.07944	0.345	1	1	0	0	C	188.842
2184	2011	15.2257	0.0035642	6	0.022481	0.27207	20.8625	1.60944	0.078241	23.5886	0.127329	0	2.19722	0.1775	0	0	0	0	C	4.09666
2150	2011	13.2158	0.000658042	6	0.053859	0.393474	20.542	1.60944	0.153479	41.8993	0.357289	1	2.3979	0.22	0	0	0	0	C	0.548973
2045	2011	16.6668	0.00620702	6	0.030547	0.490575	21.7488	1.94591	0.408666	21.8786	0.248287	1	2.19722	0.552	0	0	0	0	C	17.3097
600391	2011	13.517	0.000223882	6	0.011747	0.43608	21.9214	2.3979	0.12971	36.0184	0.266883	1	2.19722	0.38	0	0	1	1	C	0.741939
813	2011	16.7799	0.0283744	6	0.005825	0.35868	20.321	2.63906	0.594247	56.7756	0.188344	0	2.19722	0.095	0	0	1	0	C	19.3832
600388	2011	17.0573	0.00427943	8	0.042415	0.61015	22.5112	2.48491	0.423743	17.1671	0.077897	0	2.19722	0.6275	0	0	0	0	C	25.5793
600869	2011	16.6067	0.00150092	5	0.030406	0.699535	23.1083	2.83321	0.53133	69.6373	0.073128	0	2.19722	0.3	1	4	0	0	C	16.2999
2386	2011	17.1156	0.00226838	6	0.00269	0.646109	23.2043	0.693147	0.667932	17.5184	0.414167	0	2.3979	0.18	1	4	0	0	C	27.1153
600191	2011	14.0466	0.000569439	6	0.017248	0.210197	21.5175	2.63906	0.562612	31.4927	0.06423	0	2.19722	0.39	1	3	0	0	C	1.26
915	2011	14.2855	0.00137983	6	0.140995	0.336616	20.8713	2.56495	0.450673	22.1395	0.321464	0	2.19722	0.484	0	0	1	0	C	1.6
600380	2011	17.4889	0.00446839	6	0.055709	0.380577	22.8996	2.3979	0.668644	48.0268	0.281134	0	1.94591	0.1975	1	4	0	0	C	39.3857
600520	2011	15.3593	0.00907868	6	0.016984	0.444788	20.0611	2.30259	0.300529	27.0465	0.306284	0	2.07944	0.27	0	0	0	0	C	4.68235
2118	2011	17.5807	0.0154782	6	0.077902	0.351384	21.749	1.60944	0.545774	49.0213	0.096953	1	1.79176	0.2425	1	4	0	0	C	43.1711
2136	2011	13.6479	0.000994725	6	0.06662	0.250997	20.561	1.60944	0.451173	30.9119	0.305803	0	2.19722	0.225	0	0	1	0	C	0.845706
600818	2011	15.4964	0.00741124	6	0.032295	0.474936	20.4012	2.89037	0.614332	40.8085	0.201674	0	1.60944	0.173333	1	2	0	0	C	5.37032
2139	2011	14.5551	0.00242371	6	0.082132	0.419535	20.5776	1.60944	0.139929	31.7869	0.156563	1	2.19722	0.27	0	0	0	0	C	2.09515
600100	2011	18.3421	0.00306404	8	0.028787	0.674337	24.1301	2.70805	0.363078	23.8848	0.118	0	1.94591	0.51	0	0	1	0	C	92.4451
600372	2011	16.8821	0.00303784	6	0.059855	0.473134	22.6787	2.3979	0.631298	44.4859	0.18428	0	2.07944	0.3025	0	0	1	1	C	21.468
600146	2011	9.60245	3.26316e-05	6	-0.160756	0.350234	19.9326	2.56495	0.16121	9.5174	0.192927	1	2.19722	0.095	0	0	0	0	C	0.0148
962	2011	17.3632	0.00760282	8	0.05117	0.479823	22.2425	2.48491	0.503899	45.8035	0.317617	0	2.19722	0.676	0	0	1	1	C	34.7337
600741	2011	18.2012	0.00190342	6	0.126725	0.452846	24.4653	2.77259	0.570223	60.0979	0.110133	0	2.19722	0.75	0	0	1	0	C	80.2954
2522	2011	15.4338	0.00408166	6	0.083495	0.130075	20.935	0.693147	0.297281	54.8045	0.125911	1	1.94591	0.415	0	0	0	0	C	5.04438
2395	2011	15.1914	0.00412766	7	0.041651	0.176651	20.6814	0.693147	0.297553	64.7306	0.155579	0	2.07944	0.445	1	4	0	0	C	3.95847
709	2011	18.6093	0.00085621	8	0.0103	0.682523	25.6723	2.70805	0.365248	42.82	0.406531	0	2.3979	0.356	0	0	0	0	C	120.76
590	2011	15.0242	0.00555936	6	0.119734	0.4003	20.2165	2.77259	0.330757	18.0151	0.279768	0	1.94591	0.294	0	0	1	0	C	3.34926
988	2011	17.4793	0.0106447	6	0.06273	0.303962	22.022	2.48491	0.496732	37.7904	0.208578	0	2.19722	0.4	0	0	1	0	C	39.0096
519	2011	14.2031	0.00312121	6	-0.023897	0.256212	19.9727	2.94444	0.264492	21.5798	0.284809	0	1.94591	0.332	0	0	1	1	C	1.47345
2053	2011	14.1519	0.000503995	4	0.001109	0.61486	21.7449	1.79176	0.537675	40.5859	0.484396	0	2.19722	0.2575	1	3	1	0	C	1.39993
600707	2011	14.4702	0.000217013	6	-0.063975	0.531749	22.9057	2.77259	0.503256	22.3642	0.130881	0	2.19722	0.1625	0	0	1	1	C	1.92447
39	2011	19.4041	0.00415385	8	0.05685	0.664184	24.8878	2.89037	0.425023	25.5382	0.169129	0	2.07944	0.724	0	0	1	1	C	267.349
600351	2011	16.9565	0.0101861	6	0.086951	0.489609	21.5432	2.30259	0.285047	16.889	0.457264	0	2.19722	0.2525	1	4	0	0	C	23.1259
2216	2011	15.8087	0.00264513	8	0.048466	0.421859	21.7437	1.38629	0.682008	13.6878	0.178033	0	2.19722	0.6725	1	3	0	0	C	7.33891
2092	2011	16.1573	0.000680765	6	0.034259	0.5037	23.4496	1.79176	0.258126	16.7205	0.388678	0	2.56495	0.2175	1	4	0	0	C	10.4002
601179	2011	17.8735	0.00198086	8	-0.020411	0.499652	24.0977	0.693147	0.256598	58.1276	0.13701	0	1.94591	0.65	1	4	1	1	C	57.8577
600580	2011	17.0792	0.00541903	7	0.027006	0.436049	22.2971	2.30259	0.35586	25.5549	0.1651	0	2.19722	0.395	1	2	0	0	C	26.1465
600566	2011	14.5226	0.0021085	6	0.008251	0.452263	20.6843	2.3979	0.317662	20.6579	0.181762	0	2.3979	0.46	1	3	0	0	C	2.028
600343	2011	16.3774	0.00491978	6	0.027272	0.434841	21.6919	2.19722	0.537712	25.1047	0.232312	0	2.07944	0.5475	0	0	1	1	C	12.9603
60	2011	17.3998	0.00256554	8	0.077878	0.525585	23.3653	2.70805	0.461603	31.7311	0.286983	0	2.3979	0.318	0	0	0	0	C	36.0263
2083	2011	17.3153	0.00447692	7	0.018687	0.614006	22.7241	1.79176	0.308593	21.4238	0.503934	0	2.19722	0.0625	0	0	0	0	C	33.1088
2518	2011	15.1584	0.00253663	6	0.055888	0.172743	21.1353	0.693147	0.114278	66.4	0.103642	1	1.79176	0.5925	0	0	0	0	C	3.83017
600615	2011	0	0	6	-0.026595	0.134001	20.1564	2.99573	0.35048	21.1251	0.002569	0	2.19722	0.1575	0	0	0	0	C	0
2066	2011	16.3333	0.00562742	6	0.037852	0.59949	21.5134	1.79176	0.561828	44.6694	0.276742	0	2.19722	0.3975	0	0	1	1	C	12.4011
600812	2011	17.5811	0.00383329	6	0.012423	0.88338	23.1451	2.89037	0.41499	27.8803	0.212515	0	2.3979	0.2075	1	4	0	0	C	43.1885
600750	2011	14.5463	0.000802202	8	0.089602	0.259234	21.6745	2.77259	0.772594	41.4853	0.182906	0	2.3979	0.4775	0	0	0	0	C	2.07676
650	2011	15.9711	0.00538596	6	0.187313	0.287424	21.195	2.77259	0.798029	45.5407	0.096579	0	2.19722	0.294	1	4	0	0	C	8.63256
2387	2011	14.7573	0.00177561	6	0.071189	0.0891512	21.0909	0.693147	0.062476	47.191	0.269831	0	2.19722	0.5775	0	0	0	0	C	2.5646
2487	2011	16.4076	0.00877225	6	0.034988	0.0646714	21.1437	0.693147	0.562383	47.4075	0.049177	0	1.94591	0.1225	0	0	0	0	C	13.357
2250	2011	16.2608	0.00417563	6	0.107654	0.34267	21.7393	1.38629	0.489008	38.9771	0.24659	0	1.94591	0.54	1	3	0	0	C	11.5344
2409	2011	14.6673	0.00180655	6	0.056015	0.128987	20.9836	0.693147	0.005752	33.5859	0.193521	1	1.94591	0.3375	0	0	0	0	C	2.34374
600198	2011	18.1716	0.0153775	6	0.013953	0.860755	22.3465	2.63906	0.378455	30.6417	0.062402	1	1.94591	0.3625	0	0	1	1	C	77.9536
2288	2011	13.9411	0.00115582	6	0.045932	0.454626	20.704	1.09861	0.071381	33.7368	0.380777	0	2.19722	0.17	1	3	0	0	C	1.13378
952	2011	15.7542	0.0046126	8	0.00053	0.426815	21.1332	2.56495	0.161213	15.1147	0.400216	0	2.3979	0.236	1	3	1	0	C	6.94962
600764	2011	14.6073	0.00165513	5	0.01305	0.492561	21.0112	2.77259	0.536412	53.473	0.064345	1	1.60944	0.165	0	0	1	1	C	2.20744
600216	2011	17.2636	0.00604748	6	0.187313	0.15361	22.3717	2.56495	0.631612	25.5871	0.240011	0	2.3979	0.3325	0	0	0	0	C	31.4413
2019	2011	15.3994	0.00417914	6	-0.203073	0.597411	20.8771	2.07944	0.29364	23.9753	0.408918	0	1.79176	0.11	1	2	0	0	C	4.87393
422	2011	17.692	0.00180189	7	0.047284	0.736392	24.0109	2.77259	0.358586	16.4113	0.417864	0	2.3979	0.562	0	0	0	0	C	48.2534
21	2011	15.545	0.000545394	8	0.021297	0.582013	23.059	2.89037	0.622998	49.6362	0.143165	0	2.19722	0.22	0	0	1	1	C	5.6376
801	2011	16.6261	0.00787631	6	0.028457	0.588181	21.47	2.63906	0.489343	64.0687	0.104482	1	1.94591	0.158	0	0	0	0	C	16.6198
2472	2011	15.7259	0.00385297	6	0.090076	0.230447	21.2848	0.693147	0.230978	10.2778	0.399399	1	2.19722	0.2775	1	3	0	0	C	6.75584
600305	2011	15.8947	0.00243387	6	0.003142	0.860814	21.913	2.3979	0.677983	51.9407	0.212392	0	2.19722	0.4025	1	2	0	0	C	7.99795
600273	2011	14.0012	0.000667827	6	-0.166491	0.672016	21.3126	2.19722	0.512352	50.9651	0.477702	1	2.19722	0.07	0	0	0	0	C	1.204
600612	2011	15.8497	0.00105083	6	0.093817	0.655889	22.7079	2.99573	0.279523	42.0884	0.050533	0	1.79176	0.495	0	0	0	0	C	7.64643
876	2011	18.1711	0.00359223	8	0.154194	0.429759	23.8001	2.63906	0.744174	23.2447	0.182301	0	2.30259	0.532	1	4	0	0	C	77.9136
600099	2011	10.8198	9.4435e-05	6	0.006187	0.0995072	20.0874	2.70805	0.4481	42.1034	0.223253	0	2.19722	0.293333	0	0	1	1	C	0.05
957	2011	14.6405	0.00100584	6	0.022111	0.723865	21.5424	2.48491	0.366448	21.7246	0.125374	0	2.19722	0.384	0	0	1	0	C	2.2818
600614	2011	18.7294	0.0283744	6	0.023274	0.57743	21.5855	2.99573	0.535748	36.0658	0.10579	0	1.79176	0.2875	0	0	0	0	C	136.168
2138	2011	15.6079	0.00456404	6	0.060902	0.14842	20.9975	1.60944	0.631611	36.7809	0.440282	0	1.94591	0.5525	0	0	0	0	C	6.00388
59	2011	15.2725	0.000150447	8	0.029506	0.735552	24.0744	2.70805	0.607853	51.1393	0.599101	0	2.19722	0.266	0	0	1	1	C	4.29321
2466	2011	15.928	0.00736465	6	0.035828	0.123362	20.839	0.693147	0.097209	63.7531	0.147012	1	2.19722	0.5325	1	4	0	0	C	8.26862
2418	2011	17.667	0.0250878	6	0.041772	0.400843	21.3523	0.693147	0.328814	25.2535	0.42592	1	1.94591	0.2275	1	4	0	0	C	47.0616
2048	2011	16.6325	0.00382563	6	0.086684	0.299836	22.1986	1.94591	0.21972	16.2576	0.189289	0	2.19722	0.444	1	2	0	0	C	16.7269
2177	2011	14.7254	0.00145484	6	0.104726	0.230173	21.2582	1.60944	0.260782	49.0783	0.206297	0	1.60944	0.3775	0	0	0	0	C	2.484
2304	2011	14.9677	0.00016761	5	0.187313	0.475267	23.6615	1.09861	0.845691	34.0504	0.082872	0	2.30259	0.485	1	2	1	0	C	3.165
600290	2011	13.9219	0.000271296	6	0.015476	0.540462	22.1341	2.48491	0.496834	37.867	0.069094	0	2.19722	0.2575	1	4	0	0	C	1.1122
600499	2011	16.964	0.00495145	6	0.074094	0.524561	22.2721	2.30259	0.169093	17.2524	0.152734	0	2.19722	0.46	1	2	0	0	C	23.3003
600230	2011	13.5959	0.000188323	6	0.004246	0.650979	22.1732	2.48491	0.585358	55.9185	0.453835	0	2.19722	0.1925	0	0	1	1	C	0.8028
600375	2011	17.284	0.00540844	6	0.085186	0.546457	22.5038	2.19722	0.439366	14.1999	0.213924	0	2.19722	0.435	0	0	0	0	C	32.0869
600285	2011	15.077	0.00292252	6	0.024563	0.433778	20.9123	2.48491	0.222927	9.5174	0.18451	0	2.19722	0.38	1	2	0	0	C	3.5305
2442	2011	16.8717	0.00963073	6	0.056101	0.445648	21.5145	0.693147	0.016918	50.3446	0.315653	0	2.19722	0.2275	1	1	0	0	C	21.2459
2476	2011	13.6171	0.000829258	6	0.068569	0.0646714	20.712	0.693147	0.507505	44.1667	0.15946	0	2.19722	0.2925	1	2	0	0	C	0.82
600470	2011	15.5316	0.0010462	6	0.025678	0.52949	22.3942	2.07944	0.328112	25.493	0.216747	0	2.19722	0.2575	0	0	0	0	C	5.56287
600282	2011	17.3271	0.000975586	8	0.009483	0.717596	24.2596	2.48491	0.646601	56.5297	0.446588	0	2.19722	0.3025	0	0	0	0	C	33.5025
989	2011	15.5796	0.00324545	6	0.112263	0.193524	21.3101	2.48491	0.480301	40.3524	0.116053	0	1.60944	0.406	0	0	0	0	C	5.83645
600877	2011	17.8163	0.0188739	6	-0.088079	0.860856	21.7863	2.83321	0.298335	27	0.118026	0	2.19722	0.1525	0	0	1	1	C	54.6406
600293	2011	16.7183	0.00724357	7	-0.017598	0.698331	21.6756	2.48491	0.364596	12.6765	0.470526	0	2.19722	0.345	0	0	0	0	C	18.2247
792	2011	17.7152	0.00168141	5	0.095931	0.492258	24.1033	2.70805	0.4884	30.9902	0.22466	0	2.3979	0.622	0	0	0	0	C	49.385
600841	2011	14.6597	0.000579926	6	0.050351	0.451831	22.1123	2.89037	0.872362	50.3237	0.103171	0	2.19722	0.675	0	0	1	0	C	2.326
2126	2011	15.5898	0.00252114	6	0.046134	0.458387	21.5728	1.60944	0.309328	12.6484	0.203818	0	2.19722	0.34	1	2	0	0	C	5.8961
2088	2011	14.7489	0.00148887	6	0.063331	0.186756	21.2586	1.79176	0.486408	33.0259	0.385217	0	1.94591	0.3175	0	0	0	0	C	2.543
601177	2011	16.9333	0.00623736	6	0.045126	0.484205	22.0105	0.693147	0.479865	45.0073	0.280397	0	2.19722	0.496667	0	0	0	0	C	22.596
619	2011	17.9436	0.0152931	6	0.028482	0.451667	22.124	2.77259	0.450664	32.0682	0.400429	0	2.19722	0.318	0	0	1	0	C	62.0614
2180	2011	12.316	0.000535993	8	0.064555	0.099081	19.9152	1.60944	0.068612	36.1534	0.201806	0	2.19722	0.2525	1	3	0	0	C	0.223248
2281	2011	16.7039	0.0110851	6	0.068914	0.312234	21.206	1.09861	0.613399	46.25	0.224789	0	2.3979	0.4475	0	0	1	0	C	17.964
2193	2011	15.1257	0.00203845	5	0.006164	0.632248	21.3213	1.60944	0.632386	28.5	0.3269	0	2.70805	0.1525	1	4	1	0	C	3.70692
565	2011	13.4545	0.000704795	6	-0.213743	0.563589	20.7117	2.89037	0.429798	40.5269	0.311355	1	2.19722	0.028	0	0	0	0	C	0.697
601877	2011	14.979	0.000383034	8	0.108905	0.430993	22.8464	0.693147	0.17745	65.4209	0.045819	0	2.3979	0.523333	1	4	0	0	C	3.20106
2414	2011	15.6263	0.00244298	6	0.041291	0.0646714	21.6408	0.693147	0.128754	68.3672	0.024134	1	1.94591	0.295	0	0	0	0	C	6.115
600460	2011	17.3111	0.00993795	6	0.046939	0.480562	21.9225	2.19722	0.524622	47.2123	0.286752	0	2.3979	0.54	1	3	0	0	C	32.9687
2293	2011	17.0612	0.0119259	6	0.173701	0.233462	21.4902	1.09861	0.860973	39.1841	0.116092	0	2.3979	0.6225	1	2	0	0	C	25.6787
2457	2011	14.4598	0.00101696	6	0.064742	0.173961	21.3507	0.693147	0.285862	20.9278	0.111475	1	2.19722	0.2875	1	2	0	0	C	1.90461
600114	2011	15.3231	0.00303514	6	0.047206	0.511263	21.1206	2.07944	0.024266	33.3402	0.498983	0	2.19722	0.5525	0	0	0	0	C	4.51582
2203	2011	16.9773	0.00340336	8	0.033509	0.63453	22.6603	1.38629	0.750706	42.1964	0.15546	0	2.19722	0.2875	1	4	0	0	C	23.613
985	2011	17.2473	0.0283744	6	0.043044	0.159709	20.1814	2.48491	0.666689	39.3399	0.511574	0	2.19722	0.234	0	0	1	1	C	30.9324
600255	2011	14.2969	0.000649149	8	0.017269	0.499582	21.6367	2.48491	0.331647	28.7447	0.171464	0	2.48491	0.275	0	0	0	0	C	1.6183
2313	2011	15.6415	0.00361357	6	0.086008	0.350267	21.2646	1.09861	0.50238	29.625	0.069001	1	1.94591	0.5225	1	4	0	0	C	6.20903
2162	2011	16.1343	0.0053299	8	-0.095244	0.635235	21.3687	1.60944	0.62821	48.1698	0.435668	1	2.19722	0.1175	0	0	0	0	C	10.1629
600165	2011	15.9557	0.00425529	6	0.003199	0.476599	21.4153	2.63906	0.325526	29.202	0.255829	0	2.3979	0.243333	0	0	0	0	C	8.50147
600582	2011	17.8359	0.00398995	8	0.116848	0.478829	23.3599	2.30259	0.872362	61.8959	0.154914	0	2.19722	0.82	0	0	1	1	C	55.7239
600784	2011	13.5278	0.000216911	6	0.08697	0.730369	21.9639	2.77259	0.2006	14.5246	0.102498	1	2.48491	0.15	0	0	1	0	C	0.75
596	2011	15.2294	0.000969372	6	0.133525	0.349073	22.1683	2.77259	0.872362	53.8928	0.085524	0	2.19722	0.498	1	2	0	0	C	4.1119
2327	2011	15.0138	0.0019576	6	0.122222	0.268861	21.2498	1.09861	0.750675	40.4709	0.190778	1	1.79176	0.49	0	0	0	0	C	3.31448
2004	2011	16.8465	0.0049454	6	0.073623	0.382744	22.1558	2.07944	0.621363	13.5282	0.156845	0	1.94591	0.302	0	0	0	0	C	20.7182
2427	2011	15.5261	0.00446861	6	0.023634	0.200978	20.9368	0.693147	0.203964	37.2993	0.301707	1	2.19722	0.18	1	2	0	0	C	5.53237
600392	2011	14.7563	0.00282032	8	-0.199271	0.759294	20.6272	2.19722	0.349884	20	0.071135	0	2.19722	0.0166667	0	0	0	0	C	2.56204
600237	2011	15.8965	0.00538218	6	0.034876	0.45697	21.1212	2.48491	0.25649	23.6403	0.403543	0	1.94591	0.305	0	0	0	0	C	8.01274
600884	2011	16.5328	0.00228289	8	0.022137	0.502988	22.6151	2.77259	0.392187	32.0006	0.135382	0	2.19722	0.5475	1	4	0	0	C	15.1394
600302	2011	15.0598	0.00225229	6	0.008679	0.169151	21.1557	2.48491	0.474651	47.1106	0.173279	0	1.94591	0.295	0	0	1	0	C	3.47064
600235	2011	14.6634	0.00103448	6	0.00405	0.541438	21.5373	2.48491	0.61704	50.2615	0.460057	0	2.19722	0.285	0	0	0	0	C	2.3348
600232	2011	14.8115	0.00135476	6	0.014	0.37461	21.4156	2.48491	0.472994	46.8724	0.247385	0	2.19722	0.26	0	0	0	0	C	2.7074
600277	2011	10.8481	3.15174e-06	6	0.029249	0.548922	23.5156	2.48491	0.517977	74.8946	0.313449	0	1.94591	0.3	0	0	0	0	C	0.051435
703	2011	18.5727	0.00519245	6	0.112039	0.678552	23.8332	2.70805	0.217083	71.1676	0.344839	0	2.19722	0.434	1	4	0	0	C	116.415
2198	2011	14.0377	0.00407362	6	0.066021	0.117566	19.9152	1.60944	0.016402	22.6192	0.497031	0	2.19722	0.05	0	0	0	0	C	1.24877
600222	2011	16.4021	0.00909827	6	0.014305	0.569305	21.1018	2.56495	0.352117	31.7205	0.387663	0	2.19722	0.2375	1	3	0	0	C	13.285
2303	2011	16.8	0.00990447	6	0.05305	0.147879	21.4147	1.09861	0.317152	49.706	0.296742	1	1.94591	0.485	0	0	0	0	C	19.7757
600143	2011	18.2872	0.00861072	6	0.092387	0.53402	23.042	2.07944	0.208573	20.1989	0.143694	0	2.3979	0.56	1	4	0	0	C	87.5076
601717	2011	17.0425	0.00244202	6	0.117557	0.404233	23.0574	0.693147	0.395971	38.8	0.137701	0	2.19722	0.633333	0	0	0	0	C	25.2029
600326	2011	13.9723	0.00050474	6	0.031608	0.411324	21.5637	2.3979	0.356452	27.5811	0.298007	0	2.19722	0.3325	1	3	0	0	C	1.1697
2179	2011	15.8949	0.00264603	8	0.065692	0.485978	21.8295	1.60944	0.72382	43.3372	0.210685	1	2.19722	0.3025	0	0	1	1	C	7.99918
973	2011	15.8519	0.00149281	3	0.109969	0.60094	22.3589	2.48491	0.250689	21.4783	0.250526	0	2.19722	0.246	0	0	0	0	C	7.66254
600550	2011	19.1671	0.0122374	7	0.003792	0.564564	23.5703	2.3979	0.60743	51.2954	0.208164	0	2.3979	0.2975	0	0	1	1	C	210.938
600418	2011	18.9143	0.0111171	8	0.042409	0.600757	23.4136	2.3979	0.468193	34.7555	0.388302	0	2.19722	0.4	1	4	0	0	C	163.821
2032	2011	17.2998	0.00742218	6	0.119518	0.295523	22.2031	2.07944	0.872362	71.3147	0.197828	0	2.19722	0.48	0	0	0	0	C	32.6003
581	2011	17.3572	0.00435438	7	0.15834	0.326492	22.7938	2.63906	0.61431	17.632	0.171203	0	2.19722	0.542	0	0	1	0	C	34.5268
153	2011	15.6106	0.00456674	6	0.007528	0.419497	20.9996	2.48491	0.334927	14.7509	0.365048	0	2.19722	0.188	1	2	0	0	C	6.02001
600761	2011	17.1537	0.00650019	8	0.099016	0.331323	22.1896	2.77259	0.532611	37.252	0.32047	0	2.19722	0.5425	0	0	0	0	C	28.1683
600686	2011	17.9347	0.00463165	6	0.03739	0.746045	23.3096	2.94444	0.530649	13.5186	0.111936	0	1.94591	0.4925	0	0	0	0	C	61.5124
600195	2011	16.5061	0.00534792	8	0.167735	0.251082	21.7371	2.56495	0.794178	58.4615	0.265262	0	2.19722	0.465	0	0	1	1	C	14.7399
600725	2011	15.5436	0.000398131	6	0.005156	0.774274	23.3723	2.77259	0.61331	41.7871	0.414224	0	2.19722	0.185	0	0	1	0	C	5.63
45	2011	16.4001	0.00733218	6	0.027052	0.242557	21.3156	2.89037	0.665172	54.2644	0.278797	0	2.19722	0.384	1	2	0	0	C	13.2583
600779	2011	18.1555	0.0283744	6	0.126914	0.339889	21.6512	2.77259	0.124861	39.709	0.05769	0	1.94591	0.51	0	0	0	0	C	76.7033
20	2011	0	0	6	0.015522	0.58566	20.3204	2.99573	0.003221	41.1391	0.310555	1	1.94591	0.3	1	4	0	0	C	0
600782	2011	17.7551	0.00175402	6	0.006238	0.699066	24.101	2.77259	0.859647	74.8946	0.428747	0	2.3979	0.3425	0	0	1	0	C	51.3979
600815	2011	17.0328	0.0023533	6	0.054355	0.644854	23.0847	2.89037	0.640058	45.1787	0.117296	0	2.19722	0.48	0	0	0	0	C	24.9602
600526	2011	15.8811	0.00336237	8	0.006927	0.773337	21.5762	2.30259	0.436068	34.5098	0.073984	0	2.30259	0.5075	0	0	0	0	C	7.88974
2529	2011	14.4348	0.00159889	8	0.038729	0.126422	20.8732	0.693147	0.538759	24.2786	0.218277	1	2.19722	0.285	0	0	0	0	C	1.85758
600587	2011	16.0228	0.0046568	6	0.060257	0.553762	21.3923	2.30259	0.685674	29	0.125354	0	2.19722	0.7075	1	4	0	0	C	9.0913
600219	2011	15.9506	0.00040461	8	0.060208	0.193803	23.7632	2.56495	0.492329	42.4992	0.510728	0	2.19722	0.425	1	3	0	0	C	8.45789
935	2011	17.0669	0.00522485	6	0.066917	0.323103	22.3212	2.56495	0.018809	48.1361	0.572789	0	2.07944	0.368	0	0	0	0	C	25.826
600182	2011	14.768	0.000708169	6	0.041504	0.6499	22.0208	2.56495	0.004	44.4324	0.367264	0	2.19722	0.315	0	0	0	0	C	2.59208
600055	2011	16.5034	0.0144934	8	0.040147	0.397441	20.7375	2.70805	0.666965	51.5135	0.217154	0	2.19722	0.4575	0	0	1	1	C	14.7005
702	2011	15.433	0.0060586	6	0.007842	0.449502	20.5393	2.70805	0.24746	23.9225	0.451236	0	1.79176	0.244	1	2	0	0	C	5.04045
600973	2011	16.3179	0.00265411	8	0.003909	0.620898	22.2496	2.07944	0.499947	35.6639	0.114858	1	2.19722	0.1825	1	3	0	0	C	12.212
600345	2011	15.8131	0.00367412	6	0.053583	0.31582	21.4195	2.48491	0.48027	28.6939	0.065863	0	2.19722	0.3025	0	0	0	0	C	7.37099
2308	2011	16.0805	0.00453162	6	0.121577	0.125621	21.4772	1.09861	0.214723	69.75	0.020632	1	2.19722	0.44	0	0	0	0	C	9.63093
2498	2011	17.6264	0.0101419	7	0.063535	0.213939	22.2175	0.693147	0.384984	74.8946	0.090921	0	2.19722	0.2675	1	3	0	0	C	45.1907
2099	2011	15.8334	0.00524174	6	0.072498	0.486486	21.0845	1.79176	0.534975	24.5258	0.275468	0	2.19722	0.45	0	0	0	0	C	7.5226
2269	2011	18.7712	0.0159838	8	0.135774	0.535497	22.9073	1.38629	0.872362	74.8946	0.216491	1	1.94591	0.867813	1	4	0	0	C	141.976
2164	2011	16.3624	0.00654981	6	0.013613	0.403604	21.3907	1.60944	0.541392	33.324	0.369066	0	2.19722	0.155	1	4	0	0	C	12.7667
2471	2011	13.575	0.000353202	6	0.035805	0.595026	21.5235	0.693147	0.249062	66.3563	0.044578	0	2.19722	0.2125	1	3	0	0	C	0.786224
2106	2011	16.1522	0.00370893	8	0.164575	0.116143	21.7492	1.60944	0.694899	22.4699	0.384178	0	2.48491	0.63	1	3	1	1	C	10.3468
2134	2011	14.2152	0.00172097	6	0.002947	0.194668	20.5801	1.60944	0.522056	25.3466	0.516775	0	2.19722	0.085	0	0	0	0	C	1.49141
733	2011	16.8583	0.00571134	6	0.013372	0.353208	22.0236	2.70805	0.368019	36.1303	0.209229	0	1.94591	0.564	1	4	1	1	C	20.963
869	2011	15.3634	0.000644406	8	0.187313	0.294134	22.7106	2.48491	0.872362	50.4	0.220549	0	2.48491	0.64	1	4	0	0	C	4.70155
2008	2011	17.13	0.00453387	7	0.102997	0.472454	22.5262	2.07944	0.344781	18.0191	0.203368	1	2.30259	0.592	1	4	0	0	C	27.508
821	2011	13.2806	0.000365046	6	0.002681	0.267277	21.196	2.63906	0.370642	25.7899	0.281457	0	1.94591	0.364	1	4	0	0	C	0.585695
2437	2011	11.6334	4.87836e-05	6	0.050386	0.0646714	21.5615	0.693147	0.425042	44.625	0.099951	0	2.19722	0.3175	0	0	0	0	C	0.1128
600251	2011	16.3473	0.00459622	8	0.052831	0.634453	21.7298	2.19722	0.694448	21.0558	0.251003	0	2.30259	0.19	1	3	0	0	C	12.5763
2501	2011	15.048	0.00153744	6	0.063518	0.438415	21.5257	0.693147	0.521183	24.0385	0.244711	1	2.19722	0.3975	1	4	0	0	C	3.42991
601002	2011	16.0856	0.0024899	6	0.018008	0.508017	22.0811	1.60944	0.666359	58.2777	0.333372	0	2.19722	0.3	1	1	0	0	C	9.68033
2005	2011	19.5529	0.0283744	6	0.056848	0.597411	22.6359	2.07944	0.357167	25.3887	0.180589	0	2.19722	0.418	1	3	0	0	C	310.264
2276	2011	15.9298	0.00351528	6	0.043583	0.327231	21.5805	1.09861	0.026652	56.973	0.134971	0	2.19722	0.3	0	0	0	0	C	8.28402
600238	2011	15.8477	0.00546021	6	-0.033536	0.546422	21.058	2.48491	0.398882	17.7194	0.201172	0	2.30259	0.1125	1	2	0	0	C	7.63091
600038	2011	13.6371	0.000267266	6	0.035081	0.519069	21.8643	2.48491	0.759668	50.0538	0.044284	0	2.48491	0.57	0	0	1	1	C	0.83658
600103	2011	15.0558	0.000944845	8	0.005158	0.518833	22.0203	2.70805	0.275711	9.5174	0.32561	0	2.3979	0.355	0	0	1	0	C	3.45675
2488	2011	15.2795	0.00266936	6	0.043409	0.418976	21.2054	0.693147	0.03257	18.75	0.183135	0	2.19722	0.2525	1	3	0	0	C	4.32305
2392	2011	15.0201	0.00141578	6	0.050872	0.19274	21.5802	0.693147	0.161652	34.4522	0.058382	1	2.19722	0.3125	1	3	0	0	C	3.33551
807	2011	17.6298	0.00304798	6	0.008078	0.66536	23.4231	2.63906	0.517063	49.1283	0.258283	0	2.3979	0.398	0	0	0	0	C	45.3436
2324	2011	16.267	0.00878531	6	0.066645	0.143507	21.0017	1.09861	0.124169	51.4267	0.07521	1	2.19722	0.695	0	0	0	0	C	11.6054
2218	2011	16.0905	0.00482394	7	-0.06927	0.294683	21.4247	1.38629	0.707911	41.4138	0.329271	0	2.19722	0.2125	0	0	0	0	C	9.72806
100	2011	20.1478	0.00759928	8	0.022577	0.739467	25.0275	2.07944	0.190804	9.7989	0.142665	0	2.07944	0.344	0	0	0	0	C	562.456
2385	2011	16.924	0.00472648	6	0.111443	0.24206	22.2786	0.693147	0.325827	44.4903	0.183562	1	2.19722	0.69	0	0	0	0	C	22.3879
2020	2011	15.3821	0.00401692	6	0.024418	0.357544	20.8994	2.07944	0.364225	23.8992	0.273182	1	2.19722	0.348	0	0	0	0	C	4.79041
2101	2011	15.7455	0.00446351	6	0.057234	0.409272	21.1573	1.79176	0.493389	19.5411	0.301967	1	2.07944	0.2875	0	0	1	0	C	6.8891
2528	2011	15.2686	0.00184587	6	0.018456	0.0646714	21.5634	0.693147	0.358432	35.7869	0.032144	0	1.94591	0.225	0	0	0	0	C	4.27612
751	2011	16.9551	0.00313935	6	-0.1475	0.894039	22.7189	2.70805	0.347513	33.7697	0.337672	0	2.07944	0.252	0	0	1	1	C	23.0954
970	2011	16.4174	0.00271459	6	0.186137	0.468671	22.3265	2.48491	0.4891	24.3157	0.141493	1	2.19722	0.374	1	4	1	0	C	13.4891
2452	2011	14.035	0.000973273	6	0.035297	0.203732	20.9699	0.693147	0.171502	24.3537	0.06611	1	2.19722	0.2725	0	0	0	0	C	1.24548
2012	2011	15.8395	0.00456611	6	0.079625	0.317605	21.2286	2.07944	0.385914	17.5998	0.255563	1	2.19722	0.384	1	4	0	0	C	7.56847
600227	2011	15.1719	0.000384123	8	0.009203	0.603959	23.0365	2.48491	0.234088	28.6239	0.079783	0	2.19722	0.3175	0	0	0	0	C	3.8822
600516	2011	17.8786	0.008538	6	0.093409	0.447321	22.6419	2.30259	0.559023	51.777	0.231366	0	2.19722	0.47	0	0	0	0	C	58.156
600126	2011	15.3639	0.000519665	6	0.035949	0.557518	22.9263	2.63906	0.679344	65.0694	0.274714	0	2.3979	0.305	1	4	0	0	C	4.704
2169	2011	16.3843	0.0109205	6	0.023904	0.479586	20.9014	1.60944	0.371346	22.9038	0.110705	0	2.19722	0.27	1	4	0	0	C	13.0499
752	2011	16.6319	0.0149667	6	0.072997	0.139485	20.8338	2.70805	0.237337	12.8912	0.221351	0	2.07944	0.195	1	2	0	0	C	16.7167
913	2011	16.1749	0.00275348	4	-0.007754	0.620443	22.0698	2.56495	0.600216	41.4458	0.149968	0	2.3979	0.246	0	0	1	0	C	10.5841
600066	2011	17.9726	0.00812797	6	0.150429	0.575352	22.7851	2.70805	0.665052	32.8957	0.128576	0	2.19722	0.4475	0	0	0	0	C	63.8865
2526	2011	15.1438	0.00132091	6	0.051346	0.321535	21.7733	0.693147	0.316626	23.5328	0.142564	0	2.19722	0.4275	1	4	0	0	C	3.77467
600078	2011	15.5484	0.000827005	6	0.009884	0.728816	22.6461	2.70805	0.426374	25.7847	0.355332	0	2.19722	0.2	0	0	0	0	C	5.65722
600308	2011	18.0164	0.00378511	8	0.003833	0.632972	23.5931	2.48491	0.366621	34.3871	0.555806	0	2.19722	0.2475	1	4	0	0	C	66.7465
600079	2011	17.3465	0.0055357	6	0.069575	0.491284	22.543	2.70805	0.66257	16.7882	0.111994	0	2.19722	0.695	0	0	0	0	C	34.1573
600789	2011	17.1617	0.00815595	6	0.005407	0.513523	21.9707	2.70805	0.149639	24.5879	0.34793	1	2.48491	0.325	0	0	0	0	C	28.3933
600081	2011	14.3344	0.000823117	6	0.08506	0.582868	21.4368	2.70805	0.658475	65	0.199534	0	2.19722	0.345	0	0	1	1	C	1.68022
600118	2011	17.0162	0.00532702	6	0.055822	0.512411	22.2512	2.70805	0.72737	51.3202	0.032308	0	2.3979	0.58	0	0	1	1	C	24.5506
2025	2011	16.14	0.00525385	6	0.078071	0.12987	21.3888	2.07944	0.655253	41.6472	0.249617	0	2.19722	0.44	0	0	1	1	C	10.2215
600666	2011	13.8605	0.000665417	6	0.022038	0.74785	21.1756	2.94444	0.4716	32.3907	0.105336	0	2.70805	0.4375	0	0	1	0	C	1.046
600742	2011	14.3695	0.000421837	6	0.123683	0.289283	22.1404	2.77259	0.518952	20.1416	0.203186	0	2.19722	0.3675	0	0	1	1	C	1.74012
623	2011	18.2048	0.00799348	8	0.187313	0.0977966	23.0339	2.77259	0.413137	23.925	0.076853	0	1.94591	0.228	1	1	0	0	C	80.5801
2089	2011	16.2803	0.00732024	6	0.116359	0.306779	21.1974	1.79176	0.333656	18.2403	0.131298	1	2.19722	0.39	0	0	0	0	C	11.7612
423	2011	16.2263	0.00263659	8	0.187313	0.177752	22.1646	2.77259	0.662692	23.1417	0.111467	0	2.19722	0.472	0	0	1	1	C	11.1431
600367	2011	15.3242	0.0027531	8	0.053631	0.206754	21.2192	2.3979	0.533952	40.2659	0.206204	0	2.3979	0.325	0	0	0	0	C	4.52088
931	2011	15.5217	0.0012713	6	0.012909	0.817245	22.1894	2.56495	0.095001	23.4297	0.116209	0	2.07944	0.2325	0	0	0	0	C	5.50804
600960	2011	15.1551	0.00189952	6	0.050044	0.556281	21.4212	2.07944	0.014796	49.6738	0.313563	1	1.94591	0.4575	0	0	0	0	C	3.81736
2003	2011	15.1631	0.00166742	8	0.086876	0.261903	21.5595	2.07944	0.533127	28.52	0.3323	0	2.19722	0.514	1	4	0	0	C	3.84802
600104	2011	18.919	0.000516584	8	0.109812	0.582227	26.3654	2.70805	0.872362	74.295	0.115153	0	2.3979	0.75	0	0	0	0	C	164.601
521	2011	17.132	0.00362548	6	0.011711	0.624569	22.7518	2.94444	0.524878	21.3816	0.123105	0	2.19722	0.32	0	0	0	0	C	27.5629
600220	2011	16.1679	0.00179016	7	0.001822	0.433996	22.4934	2.56495	0.376353	29.9883	0.658285	1	2.19722	0.2575	1	3	0	0	C	10.5108
2170	2011	15.6781	0.00580584	6	0.059332	0.307387	20.827	1.60944	0.363071	33.5106	0.222745	1	2.19722	0.365	1	4	0	0	C	6.4407
830	2011	17.0925	0.00201123	6	0.032142	0.612337	23.3015	2.63906	0.499145	30.3729	0.586333	0	1.94591	0.528	0	0	0	0	C	26.4952
2513	2011	16.1634	0.00597327	6	0.047646	0.349416	21.2839	0.693147	0.05519	30.9264	0.250235	0	2.3979	0.255	1	1	0	0	C	10.4637
2122	2011	17.6012	0.00616838	8	0.061765	0.300827	22.6895	1.60944	0.558129	42.8643	0.324678	0	2.19722	0.4425	1	4	0	0	C	44.0665
49	2011	14.6179	0.00157178	6	0.110642	0.698867	21.0734	2.83321	0.539909	48.6513	0.092616	0	2.19722	0.332	0	0	1	0	C	2.23081
2156	2011	17.7353	0.0148627	6	0.014462	0.356803	21.9442	1.60944	0.653475	36.9292	0.44958	0	2.3979	0.2975	0	0	0	0	C	50.3877
600200	2011	17.2198	0.00797782	6	0.010848	0.7323	22.0509	2.56495	0.062137	19.6883	0.076001	0	2.07944	0.3825	0	0	0	0	C	30.0936
600519	2011	13.5071	2.10475e-05	6	0.187313	0.272128	24.2758	2.3979	0.834849	61.7584	0.155469	0	2.3979	0.67	1	4	0	0	C	0.734576
768	2011	17.4974	0.00187633	8	0.006301	0.522837	23.7758	2.70805	0.624261	57.0676	0.093298	0	2.70805	0.314	0	0	1	1	C	39.7206
518	2011	12.8892	0.000408274	6	0.002528	0.0646714	20.6927	2.94444	0.09953	9.5174	0.231672	1	1.79176	0.1075	0	0	0	0	C	0.396
2296	2011	16.0094	0.00909133	6	0.099099	0.266382	20.7098	1.09861	0.361666	18.2114	0.052645	0	1.94591	0.3375	0	0	0	0	C	8.97
600362	2011	18.4502	0.00151137	8	0.097	0.415903	24.945	2.30259	0.058435	38.7694	0.217057	1	2.3979	0.8675	1	4	0	0	C	102.999
2199	2011	16.3512	0.0124313	6	0.005533	0.460453	20.7388	1.60944	0.034784	24.3825	0.299471	1	2.19722	0.21	0	0	0	0	C	12.6258
2135	2011	15.708	0.00126935	6	0.016774	0.671327	22.3772	1.60944	0.589225	39.0729	0.130055	0	2.19722	0.315	1	4	0	0	C	6.63585
600262	2011	17.7291	0.0156672	8	0.037913	0.71931	21.8853	2.48491	0.284788	35.4383	0.164376	0	2.19722	0.5875	0	0	1	1	C	50.0775
600507	2011	16.872	0.00214766	6	0.077551	0.662844	23.0153	2.19722	0.69926	46.5528	0.378467	0	2.3979	0.265	0	0	0	0	C	21.2521
600500	2011	18.5897	0.0046336	6	0.04122	0.654551	23.9642	2.48491	0.613179	55.1688	0.180036	0	2.19722	0.675	0	0	1	1	C	118.419
2121	2011	14.4821	0.000751141	8	0.027081	0.537601	21.676	1.60944	0.203144	42.1705	0.084099	1	2.3979	0.2125	1	4	0	0	C	1.94764
547	2011	18.3228	0.0283744	8	0.06152	0.244076	21.5027	2.94444	0.260264	24.5371	0.040897	0	1.94591	0.34	0	0	0	0	C	90.6712
600132	2011	16.9459	0.00638412	6	0.042473	0.587017	21.9998	2.70805	0.608473	20	0.485137	0	2.3979	0.515	0	0	0	0	C	22.8828
999	2011	16.716	0.00239287	8	0.107267	0.361687	22.7513	2.48491	0.513752	63.5917	0.177286	0	2.3979	0.61	0	0	1	1	C	18.1835
600745	2011	18.7312	0.0283744	6	0.041608	0.828197	22.247	2.77259	0.618403	61.7246	0.006198	0	1.60944	0.29	1	1	0	0	C	136.412
2515	2011	15.6732	0.00714107	6	0.054908	0.084922	20.6151	0.693147	0.129095	27.7007	0.226213	0	2.19722	0.3775	1	3	0	0	C	6.40877
600389	2011	16.9843	0.00680022	6	0.002219	0.73298	21.9751	2.3979	0.595143	29.1866	0.480767	0	2.19722	0.225	1	3	1	1	C	23.7781
404	2011	17.7734	0.0124142	6	0.017076	0.776426	22.1623	2.77259	0.254501	29.9155	0.184837	0	2.19722	0.23	1	3	0	0	C	52.3457
929	2011	15.1912	0.00314725	6	-0.005726	0.267977	20.9524	2.56495	0.393707	21.2888	0.266357	0	2.07944	0.138	0	0	0	0	C	3.95774
2376	2011	16.5309	0.00990477	6	0.108593	0.153809	21.1456	0.693147	0.718385	13.7098	0.076863	0	2.19722	0.575	1	4	0	0	C	15.1099
528	2011	17.7904	0.00234031	8	0.058284	0.589365	23.8479	2.94444	0.567112	34.9758	0.095758	0	2.19722	0.4	1	4	0	0	C	53.2452
2330	2011	16.571	0.0102638	6	0.029033	0.112932	21.1501	0.693147	0.132211	51.6813	0.420719	0	1.60944	0.225	1	4	0	0	C	15.7281
2335	2011	15.43	0.00412618	7	0.089214	0.262318	20.9204	0.693147	0.118043	38.4474	0.088929	1	1.94591	0.5075	1	3	0	0	C	5.02512
639	2011	0	0	6	0.080941	0.347867	21.0666	2.77259	0.547717	41.9627	0.205	0	2.19722	0.474	1	3	0	0	C	0
523	2011	15.2072	0.00264917	6	0.01203	0.345721	21.1407	2.94444	0.480575	35.2208	0.09353	0	1.94591	0.29	0	0	1	0	C	4.0216
687	2011	15.9624	0.00462766	6	0.03779	0.415754	21.3381	2.70805	0.511824	48.08	0.243542	0	2.19722	0.175	1	4	1	1	C	8.55821
600268	2011	17.2783	0.0043799	6	0.035022	0.588552	22.709	2.56495	0.142737	51.086	0.082764	0	2.3979	0.635	1	4	1	1	C	31.9063
2429	2011	16.1892	0.00210197	6	0.079797	0.427266	22.3541	0.693147	0.246752	64.1905	0.031498	0	2.07944	0.215	0	0	0	0	C	10.7368
2461	2011	17.4241	0.00673132	6	0.009095	0.415236	22.4251	0.693147	0.455578	51.9428	0.505644	0	2.19722	0.2925	0	0	0	0	C	36.9151
893	2011	14.3846	0.000462188	6	-0.049933	0.894039	22.0641	2.63906	0.657383	58.4216	0.162783	0	2.19722	0.196	0	0	0	0	C	1.76667
600288	2011	14.1136	0.000410475	8	0.044539	0.465867	21.9118	2.48491	0.369689	34.5238	0.138191	0	2.19722	0.4575	1	4	0	0	C	1.34732
881	2011	0	0	8	0.045103	0.684538	22.5718	2.63906	0.267736	18.3779	0.410878	0	2.48491	0.408	0	0	0	0	C	0
600987	2011	16.5746	0.00671283	8	0.127529	0.225798	21.5784	2.07944	0.580231	31.3076	0.52408	0	2.19722	0.55	1	4	0	0	C	15.7858
600300	2011	17.5558	0.00593999	6	0.031149	0.578926	22.6818	2.48491	0.596602	32.0452	0.328444	0	2.3979	0.3375	0	0	0	0	C	42.1092
600498	2011	18.3439	0.0091842	6	0.050783	0.566012	23.0342	2.3979	0.788145	55.1207	0.085734	0	2.3979	0.7075	0	0	1	0	C	92.6098
600105	2011	17.1954	0.00787249	6	0.017807	0.564598	22.0398	2.70805	0.393093	31.9253	0.051439	0	1.79176	0.305	0	0	0	0	C	29.3677
600594	2011	16.7801	0.0107486	6	0.148476	0.36897	21.3131	2.07944	0.416442	23.0207	0.135799	1	2.19722	0.6125	0	0	0	0	C	19.3873
2090	2011	15.9954	0.00865379	6	0.042873	0.443561	20.7451	1.79176	0.533842	47.5117	0.108917	0	2.19722	0.2525	1	3	0	0	C	8.845
600370	2011	14.0632	0.000831309	6	0.024432	0.131975	21.1557	2.19722	0.514368	50.3271	0.39282	0	1.94591	0.0966667	1	3	0	0	C	1.281
600141	2011	16.7035	0.00217693	6	0.028293	0.69581	22.8334	2.56495	0.542305	21.0135	0.494104	0	2.48491	0.5775	1	1	0	0	C	17.9576
789	2011	15.9836	0.00124383	4	0.111423	0.628698	22.6731	2.70805	0.538626	43.9822	0.543451	0	2.19722	0.402	1	3	1	0	C	8.74139
2132	2011	15.5639	0.00184333	5	0.023811	0.618567	21.8601	1.60944	0.063038	34.6606	0.327982	0	2.19722	0.2975	0	0	0	0	C	5.74561
600537	2011	17.9277	0.0121091	6	0.021952	0.619115	22.3415	2.19722	0.15779	39.5645	0.365622	1	2.19722	0.2775	0	0	0	0	C	61.0819
2036	2011	15.7397	0.0092929	6	0.037901	0.282584	20.4182	2.07944	0.453547	29.8393	0.412971	1	1.79176	0.334	0	0	0	0	C	6.84963
600161	2011	16.0079	0.00277801	8	0.090519	0.551449	21.8939	2.63906	0.664778	53.2963	0.239572	0	2.19722	0.435	0	0	1	1	C	8.95641
2460	2011	16.089	0.0117031	6	0.063964	0.108775	20.5369	0.693147	0.231526	29.4383	0.200104	1	2.19722	0.3575	1	4	0	0	C	9.71295
538	2011	16.8742	0.00234299	8	0.1332	0.38892	22.9305	2.94444	0.847372	41.5236	0.11365	0	2.3979	0.578	0	0	0	0	C	21.2999
2242	2011	16.7815	0.00502026	6	0.143268	0.330228	22.0758	1.38629	0.767147	49.7104	0.144802	1	2.19722	0.4825	0	0	0	0	C	19.4137
600201	2011	15.4006	0.00282843	6	0.085191	0.425539	21.2687	2.56495	0.271851	11.9652	0.137794	1	2.19722	0.395	0	0	0	0	C	4.87995
425	2011	17.8129	0.00156864	8	0.097328	0.563431	24.2704	2.77259	0.378396	49.2031	0.074008	1	2.19722	0.44	0	0	1	0	C	54.4531
600448	2011	16.4021	0.00954804	6	0.011179	0.685938	21.0535	2.3979	0.400039	20.6816	0.341019	0	2.3979	0.3525	1	3	0	0	C	13.2845
2430	2011	17.17	0.00456647	7	0.083323	0.513188	22.559	0.693147	0.832323	61.1945	0.223755	0	2.19722	0.665	0	0	0	0	C	28.6313
2508	2011	15.8267	0.00389315	6	0.097422	0.213274	21.3753	0.693147	0.364952	50.375	0.064189	1	2.19722	0.4875	1	4	0	0	C	7.4725
600183	2011	17.0576	0.00379229	8	0.071184	0.371758	22.6323	2.63906	0.492261	16.1477	0.286646	0	2.07944	0.465	1	3	0	0	C	25.586
600249	2011	15.9894	0.00276555	5	0.000841	0.364608	21.8799	2.07944	0.169	18.5246	0.241665	0	2.07944	0.1625	1	3	0	0	C	8.79224
2225	2011	15.5043	0.00186197	6	0.043627	0.541438	21.7904	1.38629	0.016893	16.2262	0.193295	0	2.3979	0.12	1	4	0	0	C	5.41279
600531	2011	16.4425	0.00201659	7	0.013311	0.72801	22.6489	2.30259	0.480949	42.4567	0.127629	0	2.19722	0.365	1	3	0	0	C	13.8322
600702	2011	11.9436	4.70992e-05	8	0.059766	0.37873	21.9069	2.77259	0.571076	31.8535	0.196106	1	2.19722	0.46	1	1	0	0	C	0.153836
601106	2011	18.3882	0.00283307	6	0.012655	0.505106	24.2546	0.693147	0.212759	62.1104	0.184845	0	2.19722	0.263333	0	0	1	1	C	96.8072
413	2011	9.90354	5.34599e-05	6	0.032438	0.305501	19.9152	2.77259	0.533951	28.9257	0.141393	0	1.94591	0.16	0	0	0	0	C	0.02
510	2011	16.4785	0.00609131	6	-0.049223	0.524906	21.5794	2.94444	0.129681	9.5174	0.589825	0	2.19722	0.108	1	4	0	0	C	14.3394
2523	2011	14.7609	0.00176924	6	0.045514	0.232417	21.0981	0.693147	0.202541	19.0236	0.120026	0	2.19722	0.21	0	0	0	0	C	2.5739
2287	2011	15.6872	0.00478751	8	0.125705	0.0646714	21.0289	1.09861	0.013079	69.2241	0.073775	0	2.19722	0.47	1	4	0	0	C	6.49928
420	2011	16.4426	0.0045565	6	-0.102034	0.801884	21.8338	2.77259	0.120463	21.255	0.483077	0	2.3979	0.198	0	0	1	0	C	13.8333
600530	2011	10.5967	2.36079e-05	6	0.033364	0.166554	21.2506	2.3979	0.555591	17.8337	0.144153	0	2.3979	0.11	1	3	1	0	C	0.04
600360	2011	17.7907	0.0164045	8	0.031678	0.485204	21.9009	2.3979	0.302738	25.4385	0.396268	0	2.19722	0.3575	0	0	0	0	C	53.262
600573	2011	15.1166	0.00294323	8	0.026042	0.0826891	20.9448	2.19722	0.307253	50.0271	0.520112	0	2.19722	0.3425	0	0	1	0	C	3.67314
2175	2011	12.4171	0.000631361	7	0.020238	0.318591	19.9152	1.60944	0.039056	18.0372	0.259563	0	1.60944	0.355	1	3	0	0	C	0.246993
600171	2011	17.1497	0.0140293	8	0.018407	0.135558	21.4163	2.63906	0.286953	27.8066	0.057512	0	1.94591	0.39	0	0	1	1	C	28.0552
600346	2011	15.3088	0.0016241	6	-0.026301	0.789792	21.7316	2.3979	0.438239	50.033	0.189307	1	1.94591	0.19	0	0	0	0	C	4.45183
2049	2011	14.3245	0.00322747	6	0.061687	0.0998298	20.0606	1.94591	0.26596	25	0.493538	0	2.19722	0.434	0	0	1	0	C	1.66362
400	2011	14.0036	0.00017067	8	0.043015	0.580492	22.6794	2.70805	0.398491	19.3821	0.118785	0	2.19722	0.676	1	3	1	1	C	1.20691
600085	2011	16.2342	0.00153226	8	0.089312	0.343639	22.7152	2.70805	0.662679	55.2436	0.120782	0	2.3979	0.56	0	0	0	0	C	11.2313
600619	2011	16.5296	0.00212061	8	0.034444	0.653695	22.6857	2.99573	0.696444	30.4858	0.359718	0	2.19722	0.7225	0	0	1	0	C	15.0912
600990	2011	15.8143	0.00596238	6	0.03944	0.642567	20.9366	2.07944	0.623787	48.8237	0.130758	0	2.19722	0.4575	1	4	1	1	C	7.38039
600127	2011	17.4735	0.0278769	6	-0.050851	0.64366	21.0535	2.63906	0.191649	17.9181	0.425972	0	1.60944	0.235	0	0	1	1	C	38.7837
600461	2011	15.3563	0.00117375	7	0.025106	0.579184	22.1038	2.07944	0.646366	32.8897	0.189824	0	2.19722	0.385	1	2	1	0	D	4.66824
600982	2011	14.6931	0.00184647	6	0.066191	0.42661	20.9875	2.07944	0.635403	25.5426	0.302029	0	2.48491	0.0966667	1	3	0	0	D	2.405
1896	2011	17.675	0.00782123	6	0.004101	0.867941	22.5259	2.63906	0.790505	74.8946	0.65517	0	1.94591	0.152	1	2	1	0	D	47.442
600674	2011	15.0174	0.000246497	8	0.030242	0.517787	23.3255	2.94444	0.531178	63.881	0.336454	0	2.3979	0.4875	1	3	0	0	D	3.3263
600098	2011	16.2837	0.000573196	6	0.02944	0.42091	23.748	2.70805	0.847097	67.2699	0.395215	0	1.94591	0.3775	1	2	0	0	D	11.8011
862	2011	16.4685	0.00272574	7	0.014181	0.871495	22.3735	2.63906	0.290273	28.0229	0.378951	0	2.19722	0.258	1	3	0	0	D	14.1961
600969	2011	15.7441	0.00164619	8	0.033909	0.723632	22.1534	2.07944	0.300677	17.8803	0.571755	1	2.19722	0.3375	1	2	0	0	D	6.87964
2267	2011	16.3672	0.00214206	6	0.067985	0.534375	22.5132	1.38629	0.823964	60.5456	0.458773	0	2.48491	0.33	0	0	0	0	D	12.8293
600856	2011	0	0	6	0.016175	0.767313	19.9233	2.89037	0.266756	11.0718	0.676318	1	2.19722	0.4025	0	0	0	0	D	0
600	2011	15.6587	0.000404922	6	0.001043	0.739262	23.4706	2.77259	0.779242	55.0085	0.378532	0	2.19722	0.248	0	0	0	0	D	6.31695
591	2011	15.3391	0.00170092	6	0.001177	0.809792	21.7157	2.77259	0.499323	49.8407	0.153297	0	2.70805	0.322	1	3	1	0	D	4.58874
600396	2011	15.4735	0.000375003	8	0.014844	0.866991	23.3621	2.3979	0.423928	16.9138	0.686565	0	2.07944	0.425	0	0	1	1	D	5.249
600821	2011	15.7653	0.00441904	7	0.004911	0.645329	21.1872	2.89037	0.334646	15.1009	0.461475	0	2.19722	0.4225	0	0	0	0	D	7.02754
593	2011	14.6754	0.00361672	6	0.078525	0.488884	20.2976	2.77259	0.254034	23.1386	0.522198	0	2.19722	0.23	1	4	0	0	D	2.363
875	2011	16.9299	0.00131633	6	0.002111	0.826577	23.5628	2.30259	0.115593	25.5825	0.712862	0	2.19722	0.11	0	0	1	1	D	22.52
600157	2011	0	0	6	0.022729	0.747466	23.4077	2.63906	0.689788	39.8157	0.050742	0	2.07944	0.415	1	3	0	0	D	0
600863	2011	14.8678	0.000110848	6	0.03999	0.718698	23.9752	2.89037	0.365911	71.0817	0.689775	0	2.48491	0.59	0	0	1	1	D	2.8643
600116	2011	16.558	0.00537023	8	0.020079	0.628975	21.7849	2.70805	0.376823	13.8233	0.361808	0	2.19722	0.4375	1	4	1	0	D	15.5253
600719	2011	13.2792	0.000400075	6	-0.023607	0.51324	21.1031	2.77259	0.102918	32.9051	0.573419	1	2.19722	0.2	0	0	1	0	D	0.5849
600505	2011	0	0	6	0.116733	0.455007	21.1722	2.30259	0.492685	15.1611	0.536313	0	2.70805	0.3375	1	2	1	1	D	0
2015	2011	15.3465	0.00197799	6	0.013281	0.660236	21.5722	2.07944	0.097017	13.5843	0.236388	0	2.19722	0.276	0	0	0	0	D	4.62275
27	2011	13.9217	3.52937e-05	7	0.03754	0.462982	24.1735	2.94444	0.769375	63.74	0.452824	0	2.19722	0.71	1	2	0	0	D	1.11207
791	2011	14.8513	0.00376664	7	-0.015572	0.550087	20.4329	2.70805	0.393884	39.2708	0.242819	0	1.94591	0.138	0	0	1	0	D	2.81744
2499	2011	16.3185	0.0145846	7	0.050173	0.239495	20.5463	0.693147	0.006523	27.8193	0.055129	1	2.19722	0.355	1	4	0	0	D	12.2189
37	2011	12.4099	4.49697e-05	6	0.001656	0.653787	22.4194	2.89037	0.597712	16.718	0.408437	0	2.70805	0.296	1	2	0	0	D	0.245208
539	2011	16.1396	0.000258786	8	0.006563	0.664351	24.3991	2.94444	0.780756	48.99	0.37656	0	2.70805	0.534	1	3	0	0	D	10.2169
600644	2011	16.5264	0.00399614	6	0.024232	0.705376	22.0488	2.94444	0.309183	15.6915	0.345937	0	2.3979	0.44	1	2	1	1	D	15.0423
155	2011	16.5018	0.00471937	7	-0.071629	0.523089	21.8579	2.48491	0.643595	63.4894	0.51252	0	1.60944	0.114	0	0	1	0	D	14.6773
600995	2011	17.0812	0.0122902	8	0.063407	0.479997	21.4802	2.07944	0.449263	29.5748	0.703662	0	2.56495	0.415	1	4	1	1	D	26.1994
2256	2011	13.8055	0.00144531	4	0.014682	0.176661	20.3449	1.38629	0.188771	39.1494	0.22302	1	2.07944	0.1375	1	4	0	0	D	0.99
407	2011	15.9096	0.00259034	8	0.001987	0.552447	21.8656	2.77259	0.164915	9.5174	0.240675	0	2.3979	0.04	0	0	0	0	D	8.118
600900	2011	9.68041	1.0102e-07	8	0.048621	0.569111	25.7883	2.19722	0.606246	73.2421	0.712862	0	2.3979	0.41	1	4	1	1	D	0.016
600167	2011	16.0845	0.00529606	6	0.045026	0.641177	21.3253	2.56495	0.605914	46.9668	0.315569	1	1.94591	0.13	0	0	0	0	D	9.67007
600027	2011	19.5769	0.00214165	8	0.000975	0.840637	25.723	1.94591	0.273597	47.2144	0.601512	0	2.48491	0.6425	1	4	1	1	D	317.776
600333	2011	18.1059	0.0280937	5	0.027737	0.453938	21.6781	2.48491	0.539752	53.0421	0.505103	0	2.30259	0.36	0	0	0	0	D	72.994
600726	2011	18.296	0.00400191	6	0.002226	0.820944	23.8169	2.77259	0.140867	44.8028	0.712862	0	2.70805	0.1925	0	0	1	1	D	88.2741
600236	2011	17.95	0.00298014	6	0.014817	0.780873	23.7658	2.48491	0.509612	50.5119	0.617813	0	2.3979	0.256667	1	3	1	1	D	62.4593
600780	2011	14.8577	0.00042445	6	0.055137	0.515044	22.6224	2.77259	0.630776	60.4599	0.603263	0	1.94591	0.34	1	3	0	0	D	2.83541
600011	2011	20.2513	0.00447534	8	0.005363	0.771353	26.262	2.3979	0.281089	36.0478	0.608605	0	2.70805	0.7	0	0	1	1	D	623.534
40	2011	0	0	6	0.0744	0.477982	21.3589	2.89037	0.363046	19.7963	0.039957	0	2.3979	0.212	1	4	0	0	D	0
767	2011	15.8726	0.000645042	6	-0.065041	0.894039	23.2188	2.70805	0.591605	36.243	0.592721	0	2.48491	0.192	0	0	1	1	D	7.82286
966	2011	15.1299	0.000257344	6	0.004085	0.879518	23.395	2.48491	0.536192	37.3949	0.628314	0	2.19722	0.262	1	4	1	1	D	3.72238
600163	2011	15.3226	0.00109396	8	-0.073844	0.635849	22.1406	2.63906	0.425577	39.66	0.530748	0	2.19722	0.12	0	0	0	0	D	4.51358
600979	2011	15.3486	0.00143966	8	0.016579	0.628495	21.8919	2.07944	0.432019	25.4617	0.574755	0	2.3979	0.26	0	0	1	0	D	4.63228
531	2011	14.7016	0.000373542	6	0.016238	0.657995	22.5941	2.89037	0.584558	26.1158	0.541507	0	2.3979	0.162	0	0	0	0	D	2.42571
601139	2011	14.083	0.000141245	6	0.045612	0.55514	22.948	1.09861	0.82003	51	0.257483	0	2.70805	0.826667	1	2	0	0	D	1.30664
600187	2011	16.8747	0.0114854	7	0.03761	0.352273	21.3414	2.63906	0.510506	53.7714	0.171352	0	1.94591	0.34	0	0	0	0	D	21.3111
600795	2011	18.6232	0.000672088	8	0.02469	0.779093	25.9283	2.70805	0.622657	51.7837	0.577194	0	2.19722	0.5	0	0	1	1	D	122.444
692	2011	15.5207	0.00156296	6	0.012214	0.648965	21.9819	2.70805	0.369581	35.1048	0.407216	0	2.07944	0.388	0	0	0	0	D	5.50229
600168	2011	17.1534	0.00883083	7	0.019282	0.428518	21.8829	2.63906	0.648965	56.8497	0.712862	0	2.19722	0.4525	0	0	0	0	D	28.16
690	2011	13.6589	0.000105306	8	0.020941	0.5927	22.8175	2.70805	0.35492	30.8811	0.402416	0	2.3979	0.224	1	4	0	0	D	0.855
993	2011	0	0	8	0.005238	0.433826	21.7532	2.48491	0.568299	53.2091	0.399303	0	2.19722	0.308	1	2	0	0	D	0
600310	2011	14.5899	0.000422122	8	0.023755	0.578181	22.3601	2.3979	0.721162	52.206	0.430694	0	2.3979	0.3575	1	2	0	0	D	2.16925
543	2011	17.9152	0.0040842	6	-0.006149	0.667547	23.4158	2.94444	0.653326	54.5385	0.538009	0	2.19722	0.334	1	2	0	0	D	60.3221
600483	2011	14.9086	0.00242946	7	0.045595	0.363702	20.9287	2.07944	0.465315	28.0089	0.271955	0	2.3979	0.2875	1	3	0	0	D	2.98351
600578	2011	17.0166	0.00216325	8	0.026717	0.676825	23.1528	2.30259	0.872362	34.8588	0.429861	0	2.19722	0.4975	0	0	1	0	D	24.56
600021	2011	19.7601	0.012077	6	0.021026	0.718093	24.1765	2.19722	0.730267	42.8392	0.587701	0	2.56495	0.3575	0	0	1	1	D	381.664
600744	2011	17.0166	0.00162653	6	-0.010807	0.894039	23.4379	2.77259	0.135072	33.34	0.487294	0	2.3979	0.3325	0	0	1	1	D	24.5582
600452	2011	11.8494	0.000155592	8	0.01114	0.623315	20.6177	2.07944	0.14626	51.6438	0.386881	0	2.19722	0.1925	0	0	1	1	D	0.14
600642	2011	17.9017	0.00168825	8	0.055091	0.303164	24.2858	2.94444	0.586901	49.0101	0.45941	0	2.3979	0.2875	0	0	0	0	D	59.515
601991	2011	19.675	0.0014363	8	0.012248	0.792844	26.2207	1.79176	0.872362	31.0967	0.521423	0	2.70805	0.376667	1	4	1	1	D	350.559
899	2011	0	0	6	-0.040624	0.823472	22.623	2.70805	0.135312	58.4294	0.670772	0	2.3979	0.21	1	3	0	0	D	0
2479	2011	15.6687	0.00303223	6	0.090426	0.0931865	21.4672	0.693147	0.572887	38.8785	0.41672	0	2.19722	0.365	0	0	0	0	D	6.38014
2039	2011	17.5138	0.00260377	8	-0.007772	0.791241	23.4646	1.94591	0.506452	13.5844	0.712862	0	2.3979	0.248	0	0	1	1	D	40.38
600283	2011	15.6389	0.00212338	6	0.024779	0.602835	21.7937	2.48491	0.560206	25.5534	0.367686	0	2.19722	0.3925	1	2	1	0	D	6.19298
600008	2011	17.2031	0.0015557	7	0.0355	0.560757	23.6689	2.48491	0.63423	59.5133	0.207213	0	2.3979	0.56	1	3	0	0	D	29.595
600886	2011	18.4581	0.00085863	8	0.00556	0.820079	25.5183	2.77259	0.63099	61.6009	0.35256	0	2.19722	0.435	0	0	1	1	D	103.818
601	2011	15.4667	0.000638059	6	0.010665	0.602083	22.8238	2.77259	0.161673	16.8494	0.712862	0	2.19722	0.392	0	0	0	0	D	5.21325
600509	2011	17.2363	0.00408428	6	0.053335	0.684555	22.7369	2.30259	0.49269	46.9599	0.414759	0	2.3979	0.3075	0	0	0	0	D	30.5923
669	2011	0	0	6	-0.0052	0.259128	19.9152	2.77259	0.450397	17.5947	0.196161	0	2.07944	0.058	1	2	0	0	D	0
601158	2011	17.3886	0.00204879	7	0.092551	0.333207	23.5792	0.693147	0.157527	74.8946	0.381108	0	2.19722	0.48	1	3	0	0	D	35.6282
600101	2011	14.265	0.000631399	6	0.08764	0.377075	21.6326	2.70805	0.362661	20.0722	0.601909	0	2.19722	0.515	1	3	1	1	D	1.56758
600463	2011	14.3322	0.000704329	6	0.030998	0.7009	21.5905	2.07944	0.602813	58.2467	0.012697	1	1.79176	0.3575	0	0	0	0	E	1.67654
2325	2011	12.9885	0.000218786	6	0.068083	0.348217	21.4159	1.09861	0.738726	34.9461	0.029257	1	2.19722	0.365	0	0	0	0	E	0.437358
2062	2011	15.499	0.000579838	8	0.013662	0.76295	22.9518	1.79176	0.564864	44.8042	0.065023	0	2.19722	0.13	1	3	0	0	E	5.38451
600970	2011	16.8089	0.00104857	7	0.081971	0.763424	23.6692	1.94591	0.776682	42.4645	0.081778	0	2.19722	0.42	1	2	1	1	E	19.9526
2504	2011	16.6487	0.0220413	6	0.030267	0.123527	20.4636	0.693147	0.318122	25.944	0.263523	1	2.19722	0.255	1	1	0	0	E	17.0003
600820	2011	18.2863	0.00387022	6	0.022873	0.783977	23.8408	2.89037	0.431988	36.8499	0.080046	0	2.3979	0.475	0	0	0	0	E	87.43
928	2011	15.5354	0.00225512	5	0.00065	0.621465	21.63	2.56495	0.48446	46.3153	0.20714	1	2.19722	0.448	0	0	1	1	E	5.584
601668	2011	19.3262	0.00048893	6	0.038034	0.765858	26.3654	1.09861	0.341795	54.2821	0.025457	0	1.79176	0.726667	0	0	1	1	E	247.315
2051	2011	0	0	6	0.039378	0.784597	23.2016	1.79176	0.85197	68.0885	0.031203	1	2.19722	0.51	0	0	1	1	E	0
2140	2011	15.7412	0.00179209	6	0.072744	0.708947	22.0656	1.60944	0.842807	60.0074	0.070852	0	2.19722	0.525	0	0	1	1	E	6.8599
2060	2011	12.7983	4.40585e-05	6	0.008491	0.713142	22.8283	1.79176	0.460519	28.6834	0.215968	0	2.56495	0.0975	0	0	0	0	E	0.361609
711	2011	0	0	6	0.020335	0.556543	20.513	2.70805	0.395217	26.6348	0.037557	0	1.94591	0.432	0	0	0	0	E	0
600193	2011	0	0	8	-0.039917	0.509186	20.5757	2.56495	0.45731	14.7025	0.20818	0	1.94591	0.1425	1	1	0	0	E	0
2307	2011	16.6059	0.00383106	6	0.012547	0.712964	22.1705	1.09861	0.025497	49.7415	0.133692	0	2.19722	0.1925	1	3	1	0	E	16.2878
600846	2011	16.7324	0.0027677	5	0.02479	0.699243	22.6221	2.89037	0.192651	23.3772	0.018598	0	2.19722	0.116667	0	0	1	0	E	18.4837
2163	2011	15.486	0.000819696	6	0.011273	0.748631	22.5925	1.60944	0.085797	19.6814	0.187713	0	2.19722	0.245	0	0	1	1	E	5.31455
2431	2011	15.864	0.00230694	8	0.086094	0.413804	21.9358	0.693147	0.415213	15.2134	0.055527	0	2.19722	0.62	1	3	0	0	E	7.7558
65	2011	13.8513	0.000444798	6	0.036605	0.723701	21.5692	2.63906	0.637495	54.4132	0.005749	0	2.19722	0.304	0	0	1	1	E	1.03644
2323	2011	15.3327	0.00484524	6	0.055571	0.0774054	20.6625	1.09861	0.035922	29.8502	0.102932	1	2.07944	0.31	1	3	0	0	E	4.55945
600039	2011	13.1224	5.86482e-05	6	0.021877	0.819018	22.8663	2.19722	0.382097	35.7926	0.160277	0	2.19722	0.37	0	0	0	0	E	0.499993
32	2011	14.5584	0.00133525	7	0.028511	0.447662	21.177	2.94444	0.488151	42.0201	0.078677	0	2.19722	0.306	1	3	1	1	E	2.10197
600248	2011	0	0	6	0.046838	0.720714	21.8831	2.48491	0.098121	59.7154	0.113709	0	2.19722	0.4075	0	0	0	0	E	0
90	2011	10.309	3.99987e-06	5	0.027095	0.590704	22.7382	2.56495	0.066475	36.3494	0.021952	1	1.79176	0.388	0	0	0	0	E	0.03
601390	2011	19.7706	0.000822905	7	0.015445	0.826446	26.3654	1.60944	0.742597	56.1036	0.069036	0	2.07944	0.58	1	4	1	1	E	385.722
2061	2011	15.7624	0.00363921	6	-0.025789	0.698077	21.3784	1.79176	0.447133	33.9156	0.505104	0	2.3979	0.095	0	0	1	0	E	7.00673
601618	2011	20.2513	0.00223246	7	0.011181	0.824791	26.3654	1.09861	0.158074	64.1816	0.078991	0	2.19722	0.623333	1	4	1	1	E	623.534
600068	2011	18.0089	0.000998968	8	0.027295	0.787176	24.9177	2.70805	0.596171	40.5407	0.140575	0	2.19722	0.435	0	0	1	1	E	66.2473
600667	2011	17.5042	0.00776866	6	0.028276	0.697905	22.3619	2.94444	0.259765	32.1337	0.581018	0	2.3979	0.1275	0	0	0	0	E	39.9932
2375	2011	0	0	6	0.069588	0.573745	22.6322	0.693147	0.683263	35.9716	0.030528	0	2.19722	0.615	1	3	0	0	E	0
2047	2011	14.7764	0.00224234	5	-0.112078	0.35284	20.8767	1.94591	0.167443	33.6903	0.261097	1	2.07944	0.132	0	0	0	0	E	2.61408
2482	2011	12.6443	5.79383e-05	6	0.052517	0.483481	22.4005	0.693147	0.616026	45.75	0.009307	0	2.19722	0.5575	1	4	0	0	E	0.31
600284	2011	16.7273	0.00140538	7	0.024507	0.672923	23.2948	2.07944	0.372826	22.6423	0.016671	0	2.19722	0.43	1	2	0	0	E	18.3902
600072	2011	0	0	6	0.016743	0.373522	21.5962	2.70805	0.473164	40.0045	0.323188	0	2.19722	0.4475	0	0	1	1	E	0
600170	2011	19.4736	0.00419858	8	0.021718	0.83297	24.9466	2.63906	0.15966	72.8839	0.075332	1	2.19722	0.695	0	0	0	0	E	286.597
2081	2011	11.6953	1.55736e-05	5	0.09601	0.594563	22.7652	1.79176	0.872362	28.1321	0.05354	0	2.19722	0.6725	0	0	0	0	E	0.12
600512	2011	15.4753	0.00126262	6	0.005539	0.72921	22.1498	2.30259	0.001579	9.5174	0.090128	0	2.19722	0.245	1	4	0	0	E	5.25795
601186	2011	18.845	0.000361357	7	0.018634	0.84463	26.3654	1.38629	0.79189	61.327	0.091038	0	2.19722	0.66	0	0	1	1	E	152.848
600491	2011	16.4773	0.00113847	6	0.025523	0.782833	23.2553	2.07944	0.16331	33.6716	0.071131	0	1.94591	0.27	1	4	0	0	E	14.3212
600502	2011	15.2144	0.000670599	6	0.041423	0.730283	22.5217	2.19722	0.354488	17.029	0.115264	0	2.19722	0.475	0	0	0	0	E	4.05073
600853	2011	16.8112	0.00340532	6	0.006063	0.869722	22.4937	2.89037	0.361688	33.3415	0.058987	0	2.3979	0.2625	0	0	0	0	E	20
600723	2011	13.0514	8.23941e-05	7	0.094733	0.508992	22.4554	2.77259	0.448351	37.7896	0.093368	0	2.19722	0.6725	1	3	0	0	F	0.46575
600785	2011	15.063	0.0012639	7	0.101309	0.534451	21.7365	2.70805	0.7247	29.2703	0.09646	0	2.19722	0.6325	0	0	0	0	F	3.48146
2277	2011	13.8353	0.000207852	7	0.060234	0.592475	22.314	1.09861	0.428299	41.2466	0.196427	0	2.3979	0.6625	1	4	0	0	F	1.02
2416	2011	18.3338	0.01423	7	0.071475	0.298761	22.5862	0.693147	0.098175	60.5248	0.00467	1	1.94591	0.1325	1	4	0	0	F	91.681
151	2011	0	0	7	-0.00916	0.272902	20.8932	2.48491	0.429327	48.0918	0.072786	0	2.19722	0.1675	1	4	1	1	F	0
600693	2011	19.543	0.0283744	9	0.186535	0.349913	21.2632	2.94444	0.261728	17.5364	0.236879	0	2.19722	0.4475	0	0	0	0	F	307.187
927	2011	17.97	0.00693054	8	0.012259	0.597846	22.9418	2.56495	0.867522	47.7332	0.283316	0	2.3979	0.332	1	4	1	1	F	63.7204
600838	2011	13.1224	0.000496587	7	0.105864	0.308951	20.7301	2.89037	0.311192	19.592	0.107006	0	2.19722	0.33	0	0	0	0	F	0.5
600755	2011	15.8589	0.000363754	9	0.03423	0.756813	23.778	2.77259	0.328383	30.2835	0.050166	0	2.19722	0.205	0	0	0	0	F	7.71706
62	2011	15.6877	0.00139419	7	0.010625	0.620521	22.2631	2.70805	0.047563	74.8946	0.066389	0	2.19722	0.168	0	0	0	0	F	6.50221
600824	2011	14.8949	0.00127204	7	0.059008	0.373717	21.5621	2.89037	0.014447	39.0404	0.074058	0	2.19722	0.52	1	2	0	0	F	2.94299
2091	2011	16.4613	0.00762379	7	0.113824	0.36815	21.3378	1.79176	0.65851	32.9667	0.199558	0	2.19722	0.515	0	0	1	0	F	14.0947
600382	2011	14.691	0.00163324	7	0.125673	0.111522	21.1082	2.3979	0.307072	22.9136	0.047502	0	2.19722	0.2975	1	3	0	0	F	2.4
600280	2011	12.2001	2.95897e-05	7	0.008026	0.894039	22.6281	2.48491	0.747817	29.489	0.220504	0	2.3979	0.35	0	0	0	0	F	0.1988
632	2011	14.4318	0.000492565	9	0.003927	0.814329	22.0477	2.77259	0.188712	18.0629	0.036412	0	2.07944	0.318	1	3	0	0	F	1.852
600976	2011	14.9787	0.00273912	7	0.067002	0.249332	20.8788	2.07944	0.507507	23.2527	0.191183	0	2.3979	0.385	0	0	0	0	F	3.2
600128	2011	15.8841	0.00276366	7	0.037561	0.500569	21.7753	2.70805	0.280343	24.0234	0.103862	0	1.79176	0.43	0	0	0	0	F	7.91356
963	2011	16.3885	0.00224264	7	0.083176	0.692913	22.4886	2.48491	0.818302	35.5037	0.105452	1	2.19722	0.408	1	4	0	0	F	13.1054
96	2011	11.644	5.72926e-05	7	0.047325	0.0887114	21.4113	2.48491	0.622045	57.6082	0.048566	0	2.3979	0.1175	0	0	1	0	F	0.114
829	2011	11.8954	1.4192e-05	9	0.006342	0.708561	23.0582	2.70805	0.506829	13.9315	0.033556	1	2.3979	0.326	0	0	1	0	F	0.146589
2280	2011	14.2761	0.00279671	7	0.075715	0.121262	20.1555	1.09861	0.005885	21.5869	0.132548	0	1.94591	0.27	0	0	0	0	F	1.58508
600090	2011	15.7625	0.00582253	7	0.103185	0.475795	20.9085	2.70805	0.323472	29.9987	0.446826	0	2.19722	0.395	0	0	0	0	F	7.0074
19	2011	14.4033	0.00169502	6	0.009081	0.162047	20.7834	2.99573	0.539172	19.0893	0.142008	0	2.19722	0.292	1	2	0	0	F	1.80005
600814	2011	14.9208	0.00219577	7	0.054918	0.475525	21.042	2.89037	0.349159	29.2414	0.574035	0	2.19722	0.455	0	0	0	0	F	3.02
600822	2011	14.3305	0.000185374	7	0.013231	0.800112	22.9236	2.89037	0.564771	48.1026	0.068867	0	2.19722	0.425	1	3	0	0	F	1.67364
715	2011	14.3245	0.00083011	7	0.061982	0.448881	21.4185	2.70805	0.591585	33.8552	0.494027	1	1.94591	0.61	1	2	1	0	F	1.66365
600628	2011	0	0	7	0.039521	0.622451	22.4403	2.94444	0.118923	25.2115	0.540944	0	2.19722	0.485	1	2	0	0	F	0
600729	2011	16.2284	0.00109282	7	0.059576	0.730921	23.0474	2.77259	0.673866	45.4362	0.200623	0	2.19722	0.7	1	3	0	0	F	11.1665
28	2011	16.424	0.00177124	9	0.042764	0.813874	22.76	2.94444	0.872362	38.3342	0.078228	0	2.19722	0.662	0	0	1	1	F	13.5779
600704	2011	16.5833	0.000713086	9	0.033799	0.816849	23.8292	2.77259	0.345225	34.016	0.053966	0	2.07944	0.3925	1	3	0	0	F	15.9226
626	2011	16.9264	0.00452109	7	0.011926	0.831046	22.3254	2.77259	0.67707	37.0792	0.016177	0	2.3979	0.05	0	0	0	0	F	22.4415
705	2011	14.6863	0.00195697	7	0.027467	0.551046	20.9227	2.70805	0.197688	22.6033	0.178049	1	2.19722	0.496	0	0	0	0	F	2.3888
600605	2011	15.7373	0.00845311	7	0.007268	0.420401	20.5105	2.99573	0.470277	32.8305	0.474959	0	1.94591	0.3125	0	0	0	0	F	6.83335
600122	2011	16.1692	0.000897915	7	0.018828	0.548679	23.1846	2.63906	0.28002	20.6463	0.036773	0	2.3979	0.3325	1	4	0	0	F	10.5244
2024	2011	18.2411	0.00139774	9	0.081724	0.614787	24.814	2.07944	0.404744	27.8981	0.122895	0	2.19722	0.867813	1	4	0	0	F	83.566
906	2011	13.5316	0.000174892	7	0.019723	0.680121	22.1829	2.56495	0.444754	46.1267	0.097983	0	2.19722	0.31	0	0	0	0	F	0.752823
600981	2011	14.4097	0.000552114	7	0.022472	0.697477	21.9114	2.07944	0.554462	53.1386	0.079569	0	2.19722	0.3275	0	0	0	0	F	1.81154
601933	2011	16.3424	0.00132197	9	0.049389	0.569772	22.9711	0.693147	0.52198	20.8041	0.162702	0	2.19722	0.653333	1	4	0	0	F	12.515
600833	2011	14.3768	0.00220724	7	0.046271	0.459321	20.4929	2.89037	0.474165	23.3923	0.069385	0	2.19722	0.283333	0	0	1	0	F	1.753
600361	2011	15.6993	0.000710592	7	0.006168	0.670079	22.9487	2.3979	0.580883	29.167	0.080601	0	2.19722	0.455	1	2	1	1	F	6.57808
600861	2011	13.8307	0.000349167	7	0.029579	0.257537	21.7907	2.89037	0.454385	33.487	0.297304	0	1.94591	0.43	1	4	1	0	F	1.0153
701	2011	15.5482	0.00121308	7	0.028254	0.757724	22.2628	2.70805	0.313592	28.1998	0.081703	0	2.19722	0.384	0	0	0	0	F	5.65603
2221	2011	13.4588	0.000181579	7	0.020354	0.774975	22.0727	1.38629	0.595793	36.1672	0.146052	0	1.94591	0.2625	0	0	0	0	F	0.7
600828	2011	14.7702	0.00124092	7	0.094595	0.605628	21.4621	2.89037	0.832265	66.7758	0.224894	0	2.19722	0.4125	0	0	0	0	F	2.59788
419	2011	0	0	7	0.06046	0.532363	21.9957	2.77259	0.53784	45.113	0.389874	1	2.07944	0.39	1	4	0	0	F	0
600753	2011	0	0	6	-0.053409	0.464178	19.9152	2.77259	0.248979	21.0359	0.0015935	0	2.19722	0.0766667	0	0	0	0	F	0
600827	2011	18.0969	0.00196106	7	0.052767	0.630425	24.3312	2.89037	0.641086	43.5023	0.314376	0	2.56495	0.5925	1	3	0	0	F	72.3431
554	2011	0	0	7	0.009867	0.0646714	20.654	2.94444	0.113814	24.5719	0.407714	0	2.19722	0.06	0	0	1	1	F	0
159	2011	16.1822	0.00335582	7	0.104777	0.362134	21.8792	2.48491	0.322596	31.3838	0.095991	0	2.19722	0.066	1	3	0	0	F	10.6616
600712	2011	14.0354	0.000670355	7	0.031386	0.445385	21.3432	2.77259	0.297093	18.2106	0.215377	0	2.19722	0.435	1	2	0	0	F	1.246
600738	2011	10.3735	2.95374e-05	7	0.043397	0.616176	20.8033	2.77259	0.157121	22.8331	0.376264	0	2.19722	0.43	0	0	0	0	F	0.032
600153	2011	16.2825	0.00022556	8	0.053364	0.806762	24.6794	2.63906	0.664339	46.3793	0.009164	0	2.19722	0.615	0	0	0	0	F	11.7864
417	2011	17.0108	0.00395637	7	0.094699	0.565579	22.5432	2.77259	0.72082	22.1313	0.151449	1	2.3979	0.606	1	4	0	0	F	24.4171
851	2011	14.727	0.00104144	7	0.011368	0.532215	21.5941	2.63906	0.112697	11.3691	0.078299	1	1.94591	0.352	0	0	1	1	F	2.48801
2187	2011	15.0142	0.000764749	7	0.049622	0.544206	22.1901	1.60944	0.375877	53.1776	0.280038	0	2.19722	0.475	1	2	0	0	F	3.31569
78	2011	17.1793	0.00597666	7	0.0128	0.799178	22.2992	2.63906	0.284591	27.6556	0.085314	0	2.3979	0.192	1	4	0	0	F	28.8991
2336	2011	15.3173	0.000610536	7	0.023038	0.515753	22.7184	0.693147	0.2147	48.75	0.091551	1	2.19722	0.3175	1	4	0	0	F	4.48951
600287	2011	14.1628	0.000293848	7	0.005712	0.779605	22.2952	2.48491	0.554321	50.4271	0.142469	0	1.60944	0.41	0	0	0	0	F	1.41522
600697	2011	16.8359	0.00332745	7	0.033451	0.784468	22.5415	2.94444	0.820827	22.8263	0.497222	0	2.19722	0.6875	1	4	0	0	F	20.5
600859	2011	15.0629	0.000321068	7	0.0573	0.505797	23.1067	2.89037	0.838263	49.0597	0.213456	0	2.3979	0.705	1	4	1	0	F	3.48109
600327	2011	12.6424	7.80874e-05	7	0.064807	0.650325	22.1	2.30259	0.767485	43.156	0.187605	0	2.19722	0.48	0	0	0	0	F	0.309389
600655	2011	17.5742	0.00349891	9	0.073907	0.564361	23.2295	2.99573	0.431653	17.2573	0.073992	0	2.07944	0.3625	0	0	0	0	F	42.8929
2419	2011	15.4813	0.000600772	9	0.065076	0.585997	22.8986	0.693147	0.667948	39.5222	0.117985	0	2.19722	0.595	0	0	1	1	F	5.28992
600858	2011	17.0453	0.00232234	9	0.009731	0.761168	23.1105	2.89037	0.676083	19.485	0.308337	0	1.60944	0.475	0	0	0	0	F	25.2741
600511	2011	16.0113	0.0025303	9	0.077672	0.568401	21.9907	2.30259	0.532179	44.0062	0.060925	0	2.19722	0.7525	0	0	1	1	F	8.9868
600058	2011	17.367	0.000711959	9	0.011316	0.757641	24.6145	2.70805	0.661469	62.5616	0.229072	0	2.19722	0.335	1	4	1	1	F	34.8649
600682	2011	14.0388	0.00040427	7	0.026966	0.639135	21.8522	2.94444	0.585053	21.9771	0.266245	0	2.19722	0.475	0	0	0	0	F	1.2502
600857	2011	14.8877	0.00429821	6	0.101557	0.263938	20.3373	2.89037	0.373101	15.694	0.202229	1	2.19722	0.3	0	0	0	0	F	2.92184
25	2011	0	0	7	0.002191	0.647128	20.1624	2.94444	0.739632	66.22	0.288436	0	2.19722	0.324	0	0	0	0	F	0
753	2011	11.3123	3.69879e-05	9	0.035486	0.705821	21.5172	2.70805	0.317984	16.2332	0.115875	0	2.19722	0.238	1	1	0	0	F	0.0818184
600337	2011	16.7263	0.00497786	9	0.053212	0.3279	22.0291	2.48491	0.68195	41.5632	0.316816	0	2.19722	0.485	0	0	0	0	F	18.3719
26	2011	15.2035	0.00138364	9	0.054997	0.518694	21.7865	2.94444	0.620294	41.4946	0.056167	0	2.19722	0.5	0	0	1	1	F	4.00672
600648	2011	16.3674	0.000534528	7	0.018451	0.78143	23.9015	2.94444	0.814677	62.5385	0.042943	0	2.19722	0.245	1	2	0	0	F	12.831
2505	2011	14.6619	0.00259699	7	0.063471	0.0646714	20.6153	0.693147	0.234527	22.94	0.347088	0	2.19722	0.34	1	2	0	0	F	2.33112
600297	2011	15.2826	0.0025372	7	0.003917	0.523703	21.2593	2.48491	0.48514	48.3614	0.320799	0	2.19722	0.3525	0	0	0	0	F	4.3368
679	2011	14.9395	0.000328556	7	0.026199	0.823216	22.9603	2.70805	0.41616	37.5028	0.056063	0	1.94591	0.242	0	0	0	0	F	3.077
600998	2011	17.3741	0.00296593	8	0.031723	0.636483	23.1946	0.693147	0.767095	29.8292	0.10176	0	2.3979	0.413333	1	4	0	0	F	35.1129
600546	2011	15.8444	0.000219799	7	0.048237	0.681904	24.2672	2.19722	0.715595	57.4304	0.157868	0	2.3979	0.4275	0	0	0	0	F	7.6055
411	2011	15.8595	0.00209868	7	0.104333	0.750787	22.0259	2.77259	0.587074	21.3545	0.051852	0	2.19722	0.22	0	0	1	1	F	7.72115
564	2011	11.2898	2.19733e-05	9	0.016878	0.766654	22.0155	2.89037	0.292105	28.1849	0.176511	0	1.94591	0.436	1	3	0	0	F	0.08
600306	2011	15.3439	0.00181339	6	0.001244	0.767478	21.6564	2.48491	0.308082	14.0722	0.332036	0	2.48491	0.3525	1	4	0	0	F	4.61061
996	2011	0	0	9	0.125113	0.0882742	20.0868	2.48491	0.251379	23.5045	0.14787	1	2.07944	0.236	1	3	0	0	F	0
601607	2011	18.388	0.00203033	9	0.051314	0.454948	24.5875	0.693147	0.48531	28.4216	0.078145	0	2.19722	0.867813	0	0	1	0	F	96.7816
2441	2011	14.1119	0.000513588	7	0.070145	0.304808	21.686	0.693147	0.16933	38.8675	0.060862	1	2.19722	0.4925	0	0	0	0	F	1.34494
2264	2011	16.3006	0.00426003	7	0.049068	0.588934	21.7591	1.38629	0.063978	42.5489	0.107444	0	1.94591	0.275	0	0	0	0	F	12.0022
600051	2011	17.0652	0.0047587	9	0.039802	0.647677	22.413	2.70805	0.347903	29.9	0.097935	0	1.60944	0.205	1	3	0	0	F	25.7815
600713	2011	15.9267	0.000915023	7	-0.020329	0.849507	22.9232	2.77259	0.028637	21.0008	0.058957	0	2.19722	0.295	1	3	0	0	F	8.25766
600386	2011	15.0955	0.00165907	7	0.08919	0.343463	21.497	2.3979	0.595067	55	0.149521	0	2.19722	0.3825	0	0	0	0	F	3.5966
600387	2011	14.1886	0.000639908	7	0.001156	0.484266	21.5428	2.07944	0.386488	22.1013	0.134094	0	2.56495	0.185	0	0	0	0	F	1.4522
600250	2011	15.3655	0.00152951	7	-0.042423	0.894039	21.8483	2.3979	0.511064	34.99	0.261962	0	1.94591	0.2225	1	2	0	0	F	4.71138
2462	2011	11.9184	9.50086e-05	7	0.040428	0.309378	21.1799	0.693147	0.645069	17.4485	0.141694	0	2.3979	0.3325	1	4	1	0	F	0.15
600774	2011	0	0	7	0.006323	0.61217	21.2336	2.77259	0.324069	26.5867	0.656236	0	2.19722	0.505	1	3	0	0	F	0
2251	2011	15.9962	0.00170877	7	0.050203	0.663188	22.3682	1.38629	0.514683	55.6681	0.338864	1	1.94591	0.6725	1	4	0	0	F	8.85273
600778	2011	14.2453	0.00024218	7	0.023238	0.777619	22.5711	2.77259	0.573821	17.706	0.146403	0	2.19722	0.6525	0	0	1	0	F	1.53688
600739	2011	17.6416	0.00316903	7	0.169835	0.291211	23.3959	2.77259	0.324051	12.4487	0.087227	0	1.94591	0.375	0	0	0	0	F	45.8811
600278	2011	15.5101	0.00103744	7	0.046304	0.496067	22.3811	2.48491	0.660075	72.4322	0.149492	0	2.19722	0.1375	1	3	0	0	F	5.44437
600532	2011	15.926	0.0107574	6	-0.090922	0.764675	20.4582	2.30259	0.363246	20.3813	0.441741	0	2.19722	0.143333	0	0	0	0	F	8.25226
600710	2011	15.5504	0.0017777	7	0.052826	0.342604	21.8829	2.77259	0.3786	32.5467	0.160329	0	2.19722	0.305	0	0	1	1	F	5.66848
600272	2011	15.2321	0.0042213	7	0.040077	0.647284	20.6998	2.3979	0.456931	13.7481	0.199472	0	2.19722	0.263333	0	0	0	0	F	4.1232
600829	2011	17.7542	0.0133597	9	0.101064	0.496425	22.0697	2.89037	0.784884	44.8212	0.249883	1	2.07944	0.3825	0	0	1	0	F	51.3526
600653	2011	16.1675	0.0015934	9	0.024147	0.666413	22.6094	3.09104	0.189807	11.2965	0.244207	0	2.30259	0.315	1	3	1	0	F	10.5064
600865	2011	14.7944	0.000602076	6	0.017378	0.620873	22.2095	2.89037	0.521533	35.689	0.050269	1	2.19722	0.3225	0	0	0	0	F	2.66152
34	2011	13.9288	0.00539449	7	0.079965	0.589127	19.9152	2.89037	0.424098	21.8751	0.177294	1	1.94591	0.074	0	0	0	0	F	1.12
501	2011	16.2776	0.00120981	7	0.045939	0.769568	22.9949	2.99573	0.784325	20.1657	0.393327	0	2.3979	0.546	0	0	0	0	F	11.7291
2356	2011	15.2229	0.00319963	7	0.017547	0.251672	20.9676	0.693147	0.192983	63.75	0.081704	0	2.19722	0.08	0	0	0	0	F	4.08538
601866	2011	17.7604	0.00104569	8	-0.054652	0.455589	24.6235	1.60944	0.727391	45.8939	0.610616	0	2.70805	0.336667	0	0	1	1	G	51.6701
582	2011	14.7965	0.00284933	4	0.04201	0.599658	20.6571	2.83321	0.099283	40.7852	0.495716	0	2.19722	0.33	0	0	0	0	G	2.667
2040	2011	12.2061	0.00020839	6	0.042703	0.374885	20.6822	1.94591	0.652353	63.3845	0.366146	0	2.19722	0.65	0	0	0	0	G	0.2
429	2011	12.8256	3.1485e-05	6	0.018968	0.597053	23.1916	2.63906	0.28987	40.8315	0.344287	0	2.3979	0.384	0	0	1	0	G	0.3716
900	2011	17.5365	0.0051373	8	0.101017	0.360907	22.8077	2.56495	0.365711	27.188	0.098878	0	2.19722	0.306	1	3	0	0	G	41.305
600009	2011	14.6768	0.000125058	6	0.085369	0.181252	23.6635	2.63906	0.48726	53.2538	0.639058	0	2.19722	0.675	0	0	0	0	G	2.3661
601008	2011	10.4631	9.49901e-06	8	0.036361	0.339438	22.0274	1.60944	0.587635	48.8064	0.494801	0	2.19722	0.383333	1	2	1	0	G	0.035
600029	2011	18.8459	0.00118366	8	0.046797	0.708812	25.5851	2.19722	0.710046	42.2207	0.674238	0	2.3979	0.8325	1	4	1	1	G	153
600368	2011	15.3378	0.00045857	6	0.023794	0.710319	23.0252	2.48491	0.543174	33.9569	0.712862	0	2.48491	0.38	1	3	0	0	G	4.58267
600350	2011	15.2711	0.0001847	6	0.084784	0.291421	23.8679	2.30259	0.564653	71.2068	0.452977	0	2.3979	0.71	1	4	0	0	G	4.287
905	2011	17.0722	0.0082227	6	0.056303	0.401826	21.873	2.56495	0.568861	55.1254	0.273495	0	2.19722	0.49	0	0	0	0	G	25.9626
601872	2011	14.2917	9.7619e-05	6	0.009938	0.426177	23.5262	1.79176	0.686829	51.168	0.712862	0	2.30259	0.65	0	0	1	1	G	1.61
600119	2011	15.3809	0.00338009	6	0.024706	0.371695	21.0708	2.63906	0.563671	38.6133	0.243921	0	2.19722	0.405	1	3	1	0	G	4.78465
2468	2011	15.7133	0.00514922	6	0.006757	0.412562	20.9822	0.693147	0.294112	31.8975	0.186672	0	2.19722	0.1675	0	0	0	0	G	6.67087
600794	2011	13.1712	0.000332987	6	0.09245	0.661839	21.1786	2.70805	0.630309	29.998	0.240607	0	2.19722	0.4975	1	4	1	0	G	0.525
600221	2011	19.6241	0.0040981	6	0.034863	0.820765	25.1214	2.56495	0.753676	41.6046	0.384143	0	1.94591	0.85	0	0	1	0	G	333.162
600125	2011	17.475	0.00944301	8	0.122597	0.102912	22.1375	2.63906	0.543553	15.8982	0.34761	0	2.19722	0.4825	1	3	1	0	G	38.8407
99	2011	14.9904	0.0011943	6	0.052258	0.3603	21.7206	2.48491	0.513456	46.6457	0.619194	0	2.70805	0.518	1	3	1	0	G	3.23768
600787	2011	15.4431	0.000459293	6	0.036894	0.613715	23.1289	2.70805	0.330315	45.7473	0.155231	0	2.19722	0.5525	1	4	1	1	G	5.09144
600017	2011	0	0	8	0.047888	0.345709	23.0678	1.79176	0.619054	37.6573	0.573986	0	2.3979	0.32	0	0	0	0	G	0
600650	2011	14.9885	0.00105884	6	0.096524	0.231591	21.8391	2.94444	0.585703	38.5393	0.331772	0	2.3979	0.5675	1	3	0	0	G	3.23176
600233	2011	13.5765	0.000609758	6	0.113298	0.104588	20.9789	2.48491	0.28166	40.3218	0.147842	0	2.19722	0.48	0	0	0	0	G	0.7874
88	2011	0	0	8	0.086654	0.0770735	22.4123	2.70805	0.70741	67.3695	0.035529	0	2.19722	0.556	1	2	0	0	G	0
600026	2011	17.3494	0.000664063	8	0.020911	0.528161	24.6666	2.30259	0.776316	46.3644	0.645688	0	2.19722	0.47	0	0	1	1	G	34.2582
755	2011	14.3412	0.000234184	6	0.000517	0.676658	22.7006	2.70805	0.426011	27.7908	0.436192	0	2.56495	0.364	0	0	1	0	G	1.69158
600115	2011	0	0	8	0.043688	0.802652	25.4437	2.70805	0.483837	42.8445	0.637751	0	2.07944	0.74	1	4	1	1	G	0
601000	2011	15.2957	0.000416479	6	0.045816	0.486288	23.0794	0.693147	0.633439	47.1004	0.61631	0	2.70805	0.496667	0	0	0	0	G	4.39388
2357	2011	15.1297	0.0043264	5	0.108956	0.300058	20.5727	0.693147	0.001579	39.8563	0.222654	0	2.19722	0.275	0	0	0	0	G	3.72164
520	2011	17.0632	0.00291608	6	-0.100043	0.894039	22.9007	2.94444	0.281236	26.7193	0.591275	0	2.19722	0.072	0	0	1	1	G	25.73
600561	2011	17.7153	0.0164695	6	0.05094	0.679312	21.8216	2.30259	0.498896	35.3626	0.41792	0	2.19722	0.425	0	0	0	0	G	49.3944
600012	2011	14.5916	0.000215021	8	0.092523	0.350824	23.0364	2.19722	0.762985	31.266	0.074236	0	2.19722	0.867813	1	3	0	0	G	2.173
828	2011	14.0832	0.000262002	6	0.071143	0.363069	22.3304	2.70805	0.718154	41.5358	0.540445	0	1.94591	0.362	0	0	0	0	G	1.307
601188	2011	0	0	8	0.044268	0.12396	21.8	0.693147	0.357032	49.1925	0.607211	0	2.19722	0.386667	1	3	1	0	G	0
601919	2011	19.7409	0.0023783	6	-0.056142	0.681329	25.7823	1.60944	0.756695	52.0061	0.390594	0	2.30259	0.29	1	4	1	1	G	374.432
601018	2011	0	0	8	0.075261	0.224595	24.2323	0.693147	0.421369	74.451	0.36299	0	2.48491	0.866667	1	3	0	0	G	0
600018	2011	17.0272	0.000298127	6	0.069576	0.383315	25.1452	1.79176	0.872362	40.8017	0.434639	0	2.19722	0.466667	0	0	0	0	G	24.8213
600676	2011	16.0138	0.00170773	6	0.048963	0.495686	22.3864	2.94444	0.549841	49.1785	0.366098	0	2.19722	0.4175	0	0	0	0	G	9.00979
600897	2011	0	0	6	0.154228	0.0838954	21.5338	2.77259	0.730501	67.9964	0.493004	0	2.3979	0.665	0	0	0	0	G	0
600428	2011	16.5903	0.00122205	8	0.012727	0.49348	23.2976	2.30259	0.618386	50.516	0.567684	0	2.07944	0.4125	0	0	1	1	G	16.0357
600106	2011	0	0	6	0.063063	0.665412	22.4528	2.70805	0.353408	14.9783	0.067867	0	2.19722	0.3075	1	3	0	0	G	0
600377	2011	13.6171	3.23147e-05	8	0.09772	0.2667	23.957	2.3979	0.872362	54.4406	0.04551	0	2.3979	0.8075	1	3	1	0	G	0.82
601333	2011	15.2045	0.000124536	8	0.055962	0.211751	24.1955	1.79176	0.609558	37.1206	0.712862	0	2.19722	0.867813	1	4	1	0	G	4.01098
600548	2011	0	0	8	0.037366	0.573429	23.9264	2.3979	0.864779	32.4383	0.049387	0	2.48491	0.867813	1	2	0	0	G	0
2352	2011	16.1631	0.0101187	6	0.040069	0.304932	20.7565	0.693147	0.034019	46.1361	0.180276	0	2.19722	0.2775	1	2	0	0	G	10.4607
601111	2011	20.2513	0.00534999	8	0.045566	0.714398	25.8784	1.79176	0.679439	39.7624	0.58698	0	2.48491	0.863333	1	4	1	1	G	623.534
601006	2011	0	0	8	0.124296	0.332378	25.2678	1.79176	0.77868	61.6952	0.698479	0	2.3979	0.867813	1	4	1	0	G	0
601880	2011	16.0539	0.000345134	8	0.027875	0.498059	24.0255	0.693147	0.116659	54.4226	0.438362	0	2.19722	0.666667	1	2	0	0	G	9.37862
600575	2011	15.2445	0.00025256	6	0.020035	0.827951	23.5283	2.19722	0.533923	32.0217	0.091273	0	2.3979	0.2675	1	4	0	0	G	4.1743
885	2011	15.5491	0.00117521	6	0.069051	0.596891	22.2954	2.56495	0.230057	66.2985	0.641947	0	1.94591	0.34	1	2	1	0	G	5.66076
600190	2011	14.9011	0.000377378	6	0.032374	0.493226	22.7834	2.56495	0.636974	19.7324	0.68161	0	2.3979	0.5875	1	4	0	0	G	2.96128
601518	2011	15.4249	0.00188348	8	0.084039	0.192094	21.6996	0.693147	0.364537	49.1925	0.712862	0	1.94591	0.005	1	3	0	0	G	5
600004	2011	17.009	0.00229076	8	0.068646	0.333742	23.0878	2.19722	0.650336	61.9645	0.712862	0	2.30259	0.675	1	4	0	0	G	24.3725
600798	2011	15.0417	0.000477881	8	0.005256	0.63394	22.6879	2.70805	0.565288	41.9046	0.308042	0	2.48491	0.465	0	0	0	0	G	3.4083
548	2011	0	0	6	0.032575	0.277067	21.4527	2.94444	0.134693	30.312	0.13664	0	2.19722	0.4175	1	2	0	0	G	0
2492	2011	14.3461	0.00172299	6	0.056315	0.223722	20.7098	0.693147	0.454869	50.25	0.448402	0	1.94591	0.39	0	0	0	0	G	1.7
600033	2011	0	0	8	0.029277	0.560853	23.7094	2.3979	0.081106	36.1597	0.712862	0	2.19722	0.1875	1	2	0	0	G	0
600035	2011	11.0509	6.60732e-06	6	0.030945	0.62587	22.9782	2.07944	0.686467	40.3656	0.031854	0	2.19722	0.3475	1	3	0	0	G	0.063
600269	2011	19.3593	0.0111119	8	0.051934	0.535359	23.859	2.48491	0.570041	51.9762	0.589834	0	2.56495	0.465	1	3	0	0	G	255.638
89	2011	15.6561	0.000687467	8	0.072818	0.251293	22.9386	2.63906	0.583381	61.3556	0.278137	0	2.19722	0.68	1	2	0	0	G	6.29999
600279	2011	0	0	6	0.018919	0.647702	22.2977	2.48491	0.190327	49.4802	0.48415	0	2.19722	0.435	1	3	0	0	G	0
2320	2011	16.9082	0.0114378	6	0.106775	0.0646714	21.379	1.09861	0.475808	53.7274	0.14623	0	2.3979	0.2925	0	0	0	0	G	22.036
600020	2011	16.0987	0.000322859	8	0.009827	0.790549	24.137	2.19722	0.467091	45.0888	0.595664	0	2.3979	0.24	0	0	0	0	G	9.80826
2120	2011	16.1544	0.0093567	6	0.026552	0.576724	20.8261	1.60944	0.148604	37.7607	0.329934	0	2.19722	0.115	1	2	0	0	G	10.3697
2261	2011	16.4496	0.0149115	7	0.08234	0.105248	20.6552	1.38629	0.232894	22.8714	0.064314	0	2.19722	0.3375	0	0	0	0	I	13.9308
2235	2011	14.3765	0.00214586	4	0.009066	0.403449	20.5207	1.38629	0.126247	39.7936	0.281631	0	1.94591	0.1	1	3	0	0	I	1.75246
600358	2011	0	0	7	-0.055903	0.518911	20.823	2.48491	0.417574	17.0269	0.303527	0	2.19722	0.2575	1	4	1	1	I	0
600037	2011	19.5375	0.0274799	8	0.025124	0.52149	23.1318	2.3979	0.542083	44.9769	0.504551	0	2.63906	0.515	1	3	1	0	I	305.506
948	2011	16.5114	0.00677699	7	0.051454	0.401474	21.5056	2.56495	0.395167	28.3407	0.12485	0	2.3979	0.234	0	0	0	0	I	14.8189
2331	2011	15.4531	0.00554963	8	0.055752	0.268991	20.6471	0.693147	0.051761	16.0099	0.085018	0	2.19722	0.4475	0	0	0	0	I	5.14273
600226	2011	16.0772	0.00415393	6	0.04407	0.390363	21.5609	2.56495	0.480343	39.28	0.399337	1	2.19722	0.1825	1	2	0	0	I	9.59899
2380	2011	15.9177	0.00859656	6	0.044176	0.0806616	20.6741	0.693147	0.045462	30.1603	0.095834	0	2.07944	0.215	0	0	0	0	I	8.18444
600637	2011	15.9227	0.00263937	6	0.114128	0.143851	21.8599	2.94444	0.601385	41.9206	0.076627	0	2.19722	0.2425	1	3	1	0	I	8.22483
2316	2011	13.7861	0.000767969	7	0.025727	0.362342	20.969	1.09861	0.251378	38.2425	0.071203	1	2.19722	0.14	1	2	0	0	I	0.971
2530	2011	14.2424	0.00186232	7	0.062148	0.254924	20.5284	0.693147	0.368776	38.6418	0.213962	1	2.19722	0.3625	1	3	0	0	I	1.53253
158	2011	16.634	0.00316602	6	0.010809	0.543603	22.3893	2.48491	0.491252	48.0641	0.283067	0	2.19722	0.396	0	0	1	0	I	16.7518
2322	2011	15.6098	0.00592134	6	0.078849	0.069931	20.739	1.09861	0.145772	38.4108	0.207999	1	2.19722	0.3725	1	4	0	0	I	6.0151
600845	2011	17.6543	0.0164375	9	0.087661	0.535865	21.7625	2.89037	0.87183	55.504	0.039008	0	2.19722	0.42	0	0	1	1	I	46.4689
2232	2011	17.1682	0.0182041	7	0.039645	0.358068	21.1743	1.38629	0.604465	48.6734	0.169924	0	2.19722	0.46	1	4	1	1	I	28.5805
600536	2011	0	0	6	0.042461	0.562936	21.9907	2.30259	0.447025	54.2575	0.103287	0	2.19722	0.4125	0	0	1	1	I	0
600289	2011	15.5112	0.00198811	6	0.068946	0.343907	21.7318	2.48491	0.301876	19.5594	0.154828	0	2.63906	0.195	1	4	0	0	I	5.45062
2421	2011	14.7032	0.00293095	7	0.054255	0.266108	20.5357	0.693147	0.593463	29.9012	0.075837	1	2.19722	0.445	1	4	0	0	I	2.42959
2368	2011	0	0	8	0.056747	0.466318	21.4019	0.693147	0.186729	43.8198	0.009489	0	2.19722	0.325	0	0	1	1	I	0
997	2011	16.7841	0.00794561	8	0.035763	0.423528	21.6193	2.48491	0.389636	36.0595	0.061595	0	2.07944	0.244	0	0	0	0	I	19.4647
2464	2011	13.9566	0.0014433	7	0.061927	0.0898881	20.4974	0.693147	0.026339	66.6667	0.130364	1	2.19722	0.405	0	0	0	0	I	1.1515
2238	2011	16.9581	0.0118517	7	0.061141	0.280007	21.3934	1.38629	0.857479	59.3655	0.363397	1	2.3979	0.4475	0	0	1	0	I	23.1633
600050	2011	18.5862	0.000257356	8	0.009134	0.545039	26.3654	2.30259	0.730227	61.0463	0.709747	0	2.07944	0.6675	1	4	1	1	I	118.004
2315	2011	16.9818	0.0127518	6	0.087695	0.126834	21.3439	1.09861	0.09764	59.2719	0.01399	1	2.19722	0.605	0	0	0	0	I	23.7204
600571	2011	16.6881	0.0224545	7	0.062629	0.368599	20.4844	2.30259	0.389175	21.2222	0.087938	0	2.19722	0.255	1	3	0	0	I	17.6834
600476	2011	15.0256	0.00771788	7	0.015125	0.357524	19.9152	2.19722	0.493458	32.9847	0.153577	0	2.48491	0.325	0	0	1	0	I	3.35365
2447	2011	17.8169	0.0283744	7	0.074849	0.407922	21.0161	0.693147	0.04496	48.5075	0.455252	1	1.94591	0.46	1	1	0	0	I	54.6745
2065	2011	16.2183	0.00329424	6	0.12543	0.324285	21.9339	1.79176	0.742653	23.0435	0.063866	0	2.30259	0.615	0	0	0	0	I	11.0545
606	2011	17.0587	0.0223705	7	-0.015621	0.388075	20.8587	2.77259	0.182249	15.2468	0.388637	0	2.19722	0.144	0	0	0	0	I	25.6156
600602	2011	15.5237	0.00198618	6	0.053512	0.12745	21.7453	3.09104	0.419193	30.0733	0.030305	0	2.19722	0.0266667	0	0	0	0	I	5.5191
2359	2011	16.2899	0.0115694	6	0.025	0.362463	20.7493	0.693147	0.070964	24.084	0.285508	0	2.19722	0.15	1	4	0	0	I	11.8748
2230	2011	17.4057	0.0253214	8	0.092643	0.171477	21.0818	1.38629	0.610563	9.5174	0.129657	1	2.3979	0.61	1	4	0	0	I	36.2401
2474	2011	15.8372	0.00578145	8	0.091432	0.0646714	20.9903	0.693147	0.494872	32.7958	0.028268	1	2.19722	0.6	1	4	0	0	I	7.551
2253	2011	15.9275	0.00945551	7	0.059689	0.129123	20.5887	1.38629	0.501227	10.6374	0.061111	0	2.19722	0.525	0	0	0	0	I	8.26492
2410	2011	14.3123	0.000782018	7	0.134144	0.0956456	21.466	0.693147	0.570031	19.9328	0.048505	0	2.19722	0.4425	0	0	0	0	I	1.6435
2268	2011	16.3376	0.0159842	7	0.115186	0.20974	20.4738	1.38629	0.582126	34.8296	0.032834	0	1.94591	0.3925	0	0	1	1	I	12.4547
600570	2011	16.687	0.0101116	7	0.149996	0.253554	21.281	2.19722	0.670986	21.3778	0.050887	0	2.30259	0.47	0	0	0	0	I	17.6628
600640	2011	0	0	6	0.002961	0.0646714	20.7915	2.94444	0.229504	50.0198	0.147841	0	2.07944	0.0333333	1	3	1	1	I	0
2123	2011	16.6018	0.00470102	7	0.089946	0.387469	21.9618	1.60944	0.677418	15.4907	0.119024	1	2.19722	0.59	1	4	0	0	I	16.2209
600718	2011	18.4711	0.0132706	8	0.053442	0.3672	22.7933	2.77259	0.570134	17.6248	0.176069	0	2.19722	0.435	1	4	0	0	I	105.173
2247	2011	14.2108	0.00240564	7	0.066057	0.217834	20.2407	1.38629	0.472864	38.3982	0.297219	0	1.79176	0.105	1	2	0	0	I	1.48474
600636	2011	16.1919	0.00302523	6	0.187313	0.456408	21.9926	2.94444	0.338112	31.5286	0.295939	0	2.19722	0.24	0	0	1	0	I	10.7655
2063	2011	15.7394	0.00620166	9	0.187313	0.116626	20.8223	1.79176	0.807183	13.4752	0.071349	0	2.19722	0.405	1	3	0	0	I	6.84747
600446	2011	15.1713	0.00349998	7	0.056363	0.471575	20.8263	2.19722	0.083516	11.8877	0.080706	0	2.07944	0.33	0	0	0	0	I	3.88
600767	2011	14.5334	0.00254773	6	0.028818	0.54192	20.5059	2.77259	0.369413	29.034	0.039529	1	2.19722	0.0433333	0	0	0	0	I	2.05
600070	2011	15.1415	0.00259108	6	0.047663	0.511075	21.0972	2.70805	0.274741	25.7489	0.283161	0	1.79176	0.25	1	1	0	0	I	3.76582
600728	2011	16.0361	0.0123645	6	0.062729	0.55417	20.4291	2.77259	0.207082	22.9073	0.085356	0	2.19722	0.22	1	4	0	0	I	9.213
2298	2011	15.3638	0.00321685	6	0.0505	0.608611	21.1032	1.09861	0.571559	29.5356	0.157822	1	2.19722	0.4175	1	4	0	0	I	4.70345
2131	2011	17.0905	0.014541	7	0.065774	0.426282	21.3213	1.60944	0.284331	27.1131	0.221638	1	2.19722	0.3175	1	3	0	0	I	26.4428
2197	2011	15.6089	0.0056357	6	0.064959	0.512704	20.7875	1.60944	0.027543	31.1789	0.161608	1	1.94591	0.155	0	0	0	0	I	6.00954
503	2011	13.716	0.000637652	8	0.013389	0.111885	21.0737	2.99573	0.106221	23.8093	0.05818	0	1.94591	0.325	0	0	0	0	I	0.90525
2168	2011	17.0626	0.0185804	5	0.050517	0.155095	21.0483	1.60944	0.120295	26.4749	0.221673	0	1.94591	0.3325	1	2	0	0	I	25.7166
600652	2011	17.3969	0.0104333	7	0.022837	0.454574	21.9596	3.09104	0.095346	9.5174	0.190283	0	2.19722	0.3325	0	0	0	0	I	35.9227
2405	2011	16.6353	0.00633524	7	0.116375	0.108054	21.6969	0.693147	0.59646	23.5675	0.030205	0	2.63906	0.6475	0	0	1	1	I	16.7732
600131	2011	16.1972	0.00440778	6	0.051964	0.683868	21.6216	2.63906	0.403076	23.9183	0.551974	0	2.3979	0.27	0	0	1	1	I	10.8235
600804	2011	13.1224	7.50067e-05	7	0.026523	0.451024	22.6203	2.89037	0.367121	9.5174	0.22543	0	2.19722	0.2925	1	2	0	0	I	0.5
2373	2011	14.6026	0.00241395	6	0.013519	0.276673	20.6291	0.693147	0.269386	26.6357	0.032266	0	2.19722	0.0875	0	0	0	0	I	2.197
600588	2011	17.6901	0.00881817	9	0.100857	0.445752	22.421	2.3979	0.800844	29.0814	0.145711	1	1.79176	0.755	1	4	0	0	I	48.162
889	2011	11.5139	6.31214e-05	7	0.044206	0.536423	21.1844	2.70805	0.451929	29.8962	0.134999	0	2.19722	0.454	1	2	0	0	I	0.1001
2467	2011	14.9895	0.00272094	7	0.059931	0.0983756	20.8963	0.693147	0.225581	20.7222	0.042559	0	1.94591	0.2675	1	4	0	0	I	3.2348
2417	2011	15.4545	0.00332453	7	0.043356	0.432298	21.1609	0.693147	0.303871	18.1725	0.033117	1	1.94591	0.335	1	3	0	0	I	5.14983
600654	2011	14.5454	0.000964066	6	0.049901	0.374472	21.4897	3.09104	0.171097	14.7913	0.095784	0	2.19722	0.0475	0	0	0	0	I	2.07483
2148	2011	0	0	7	0.025081	0.0646714	19.9572	1.60944	0.126871	25.1305	0.101015	1	2.19722	0.2875	0	0	0	0	I	0
839	2011	15.7972	0.000661732	8	0.014822	0.457668	23.1178	2.70805	0.482239	41.4174	0.29089	0	2.70805	0.404	0	0	1	0	I	7.25488
600410	2011	14.4734	0.000458835	7	0.058185	0.418569	22.1603	2.07944	0.077766	9.8964	0.048402	0	2.19722	0.4175	0	0	0	0	I	1.9308
2453	2011	14.5817	0.00180248	6	0.064829	0.302473	20.9003	0.693147	0.353836	48.6563	0.273698	0	2.19722	0.4075	1	3	0	0	I	2.1516
600756	2011	13.7692	0.000821859	7	0.01064	0.350592	20.8731	2.77259	0.320981	22.1997	0.006602	0	1.79176	0.12	0	0	0	0	I	0.9547
2279	2011	14.9885	0.00467245	7	0.088911	0.0646714	20.3546	1.09861	0.004133	25.7016	0.209325	1	2.07944	0.19	0	0	0	0	I	3.2316
2093	2011	15.8965	0.00430084	8	0.062964	0.403164	21.3454	1.79176	0.098715	27.0791	0.062657	0	1.79176	0.2875	1	3	0	0	I	8.0122
835	2011	10.8198	7.42941e-05	6	0.005118	0.328812	20.3273	2.56495	0.118412	11.8144	0.202403	1	2.19722	0.222	1	2	0	0	I	0.05
600406	2011	16.3543	0.00210181	7	0.142096	0.511291	22.5192	2.19722	0.790531	35.2457	0.060842	0	2.48491	0.505	0	0	1	1	I	12.6641
2401	2011	14.6784	0.00301322	7	0.053491	0.304631	20.4831	0.693147	0.148177	55.8057	0.031796	0	1.94591	0.2425	1	3	1	1	I	2.37
2174	2011	15.1603	0.00835276	8	0.001614	0.495141	19.9455	1.60944	0.49352	46.7068	0.358967	0	2.19722	0.265	1	2	0	0	I	3.83753
682	2011	15.9217	0.00421925	6	0.021314	0.226445	21.3898	2.70805	0.206849	19.7371	0.155877	1	2.19722	0.434	0	0	0	0	I	8.21721
2439	2011	15.9614	0.00691751	7	0.048788	0.157839	20.9351	0.693147	0.615099	38.9948	0.194297	1	1.94591	0.4975	1	4	0	0	I	8.54937
600831	2011	16.3255	0.00369654	7	0.042014	0.559019	21.9259	2.89037	0.525948	36.073	0.712862	0	2.07944	0.493333	1	3	1	0	I	12.3053
4	2011	0	0	6	0.04683	0.294935	19.9152	3.04452	0.366657	26.0961	0.186543	0	2.07944	0.0975	0	0	0	0	I	0
2212	2011	14.8277	0.00141852	6	0.080138	0.105619	21.3858	1.38629	0.102428	62.4745	0.152931	0	2.19722	0.385	1	4	0	0	I	2.75156
600850	2011	17.4668	0.0283744	7	0.03977	0.630017	20.6779	2.89037	0.517963	44.621	0.019547	0	2.19722	0.3025	0	0	1	1	I	38.5225
2095	2011	15.1082	0.00693191	7	0.062224	0.132923	20.0798	1.79176	0.622658	48.75	0.14396	1	2.19722	0.2475	0	0	0	0	I	3.64245
600986	2011	14.9866	0.00133954	5	-0.002675	0.718379	21.6021	2.07944	0.34071	18.3689	0.055677	0	1.94591	0.28	0	0	0	0	I	3.22557
2425	2011	14.5094	0.00176339	7	0.057399	0.140017	20.8499	0.693147	0.063019	50.8411	0.214684	1	2.19722	0.2975	1	4	0	0	I	2.00146
2195	2011	15.753	0.0163703	7	0.155876	0.0961013	19.9152	1.60944	0.547764	17.9373	0.290363	1	2.19722	0.6225	0	0	0	0	I	6.94132
600797	2011	17.1938	0.00644423	8	0.030089	0.560588	22.2384	2.70805	0.183843	16.0564	0.080349	0	2.3979	0.47	0	0	1	0	I	29.3208
2153	2011	14.8074	0.00207042	8	0.187313	0.135856	20.9874	1.60944	0.421881	63	0.100764	1	1.79176	0.575	0	0	0	0	I	2.69641
600048	2011	0	0	7	0.037778	0.784301	25.9963	1.79176	0.748017	42.1395	0.004819	0	2.19722	0.42	1	3	1	1	K	0
926	2011	16.0482	0.00042558	7	0.023505	0.658597	23.8102	2.56495	0.320949	26.0206	0.095128	0	2.19722	0.402	1	4	0	0	K	9.32456
600159	2011	0	0	7	0.096017	0.35091	21.7826	2.63906	0.497303	35.9785	0.022793	0	1.94591	0.0275	0	0	0	0	K	0
2314	2011	13.3068	0.000140023	7	0.026738	0.507603	22.1805	1.09861	0.112624	48.7724	0.422069	0	2.19722	0.11	0	0	0	0	K	0.601246
2285	2011	14.9345	0.00174338	7	0.096122	0.208346	21.2864	1.09861	0.567277	48.015	0.118812	0	2.19722	0.485	0	0	0	0	K	3.0618
502	2011	11.5129	0.000221267	7	0.081304	0.406705	19.9291	2.99573	0.230605	22.6515	0.074247	0	2.19722	0.25	0	0	0	0	K	0.1
600466	2011	15.9086	0.0129573	6	0.037656	0.134405	20.2547	2.3979	0.156538	14.9249	0.346245	0	2.07944	0.3175	0	0	0	0	K	8.11004
36	2011	11.9184	3.88371e-05	7	0.025419	0.40477	22.0745	2.89037	0.324519	31.3242	0.03238	0	2.19722	0.13	0	0	1	0	K	0.15
2305	2011	15.0683	0.000721908	7	0.060632	0.642331	22.3019	1.09861	0.118868	50.4592	0.0015935	0	2.19722	0.4325	1	2	0	0	K	3.5
600067	2011	14.493	0.000210255	9	0.088037	0.622476	22.9602	2.70805	0.515633	22.8705	0.04133	0	2.19722	0.3725	1	3	0	0	K	1.96896
600340	2011	0	0	7	0.046388	0.854646	24.0404	2.19722	0.394615	68.879	0.007767	0	2.19722	0.165	1	3	0	0	K	0
600807	2011	0	0	7	0.022933	0.726176	21.4105	2.89037	0.480456	32.7913	0.022218	0	2.19722	0.19	0	0	0	0	K	0
600246	2011	17.5381	0.00365878	9	0.041818	0.666019	23.1488	2.48491	0.546947	51.1558	0.003423	0	2.3979	0.5425	0	0	0	0	K	41.3726
558	2011	0	0	7	0.011226	0.781555	22.2541	2.89037	0.737664	65.9345	0.060113	0	2.19722	0.154	1	3	0	0	K	0
600510	2011	14.7933	0.000266092	8	0.030169	0.584081	23.025	2.30259	0.173148	55.8181	0.061051	0	2.19722	0.1925	0	0	0	0	K	2.65856
600393	2011	0	0	7	0.00233	0.677914	21.8649	2.3979	0.474322	48.8405	0.022036	0	2.19722	0.2425	1	4	0	0	K	0
537	2011	0	0	7	0.14278	0.543696	21.8135	2.94444	0.361245	20.0174	0.0015935	0	2.19722	0.182	0	0	1	1	K	0
600007	2011	0	0	7	0.020664	0.52845	22.9666	2.56495	0.872362	74.8946	0.154307	0	2.48491	0.585	1	4	1	0	K	0
600736	2011	15.8899	0.000510894	9	0.020974	0.756725	23.4692	2.77259	0.464367	40.5655	0.078958	0	2.19722	0.3875	0	0	1	0	K	7.95962
600641	2011	15.4152	0.000731814	7	0.017038	0.615014	22.6352	2.94444	0.518638	50.5446	0.004568	0	2.19722	0.1175	1	3	0	0	K	4.95156
600565	2011	13.9479	0.000195076	7	0.01466	0.718547	22.49	2.30259	0.381514	36.0157	0.020823	0	1.60944	0.305	0	0	0	0	K	1.14152
600692	2011	16.6728	0.0130547	5	0.009622	0.604716	21.0114	2.94444	0.069282	32.5052	0.077659	0	1.79176	0.1375	1	2	0	0	K	17.4145
42	2011	0	0	7	0.044643	0.646232	22.69	2.89037	0.746041	29.7496	0.013544	0	2.19722	0.28	0	0	0	0	K	0
600185	2011	11.8559	1.23005e-05	6	0.022055	0.824615	23.1617	2.56495	0.362906	51.9396	0.003896	1	2.19722	0.1475	1	2	0	0	K	0.140907
600503	2011	0	0	7	0.110367	0.574577	22.4543	2.30259	0.490379	44.0791	0.0015935	0	1.94591	0.2225	0	0	0	0	K	0
600649	2011	17.4801	0.00142092	8	0.041415	0.510409	24.0366	2.94444	0.626378	55.6146	0.038248	0	2.3979	0.5775	0	0	0	0	K	39.0407
600173	2011	11.1395	2.16451e-05	8	0.040703	0.461877	21.8803	2.56495	0.495195	43.3159	0.005392	0	2.19722	0.3725	1	2	0	0	K	0.068839
600823	2011	17.6707	0.00143113	7	0.037445	0.608553	24.22	2.89037	0.755407	47.6681	0.032067	0	2.19722	0.5825	1	4	0	0	K	47.2368
6	2011	0	0	9	0.052165	0.652855	22.8422	2.99573	0.433039	19.932	0.0015935	0	2.19722	0.248	0	0	0	0	K	0
732	2011	14.8612	0.000345806	8	0.044825	0.699099	22.8309	2.70805	0.195466	74.8946	0.006255	1	1.94591	0.045	0	0	0	0	K	2.84546
600791	2011	0	0	7	0.064123	0.684561	22.263	2.70805	0.548078	45.2622	0.004096	0	1.94591	0.2525	1	3	0	0	K	0
402	2011	15.9074	0.000135628	9	0.034454	0.690309	24.813	2.77259	0.497114	26.5473	0.045666	0	2.19722	0.668	1	3	0	0	K	8.1
600376	2011	13.7256	1.47915e-05	7	0.030944	0.793642	24.847	2.3979	0.850304	47.8365	0.015226	0	2.3979	0.545	1	3	0	0	K	0.914
918	2011	14.8218	0.000108113	7	0.007382	0.769933	23.9541	2.56495	0.705405	28.4648	0.028946	0	2.19722	0.328	0	0	1	0	K	2.73541
600708	2011	16.8184	0.00519915	7	0.037983	0.615356	22.0776	2.77259	0.423401	35.8106	0.316399	0	2.19722	0.395	0	0	0	0	K	20.143
667	2011	0	0	9	0.015215	0.502322	23.1111	2.77259	0.44158	15.5817	0.024188	0	2.19722	0.2	1	3	0	0	K	0
600223	2011	14.7318	0.000141769	7	0.013066	0.894039	23.5931	2.48491	0.359901	52.623	0.0015935	0	1.60944	0.2575	0	0	0	0	K	2.5
631	2011	0	0	7	0.049029	0.786991	23.0892	2.77259	0.123398	73.6479	0.002087	0	2.19722	0.396	0	0	0	0	K	0
600322	2011	18.4284	0.00818286	8	0.03295	0.609512	23.2341	2.3979	0.320337	25.1118	0.012206	0	2.56495	0.42	0	0	0	0	K	100.778
600848	2011	15.7265	0.00445911	7	0.004628	0.886704	21.1393	2.89037	0.656088	26.3869	0.160604	0	2.48491	0.4475	1	3	0	0	K	6.75944
2377	2011	14.4574	0.00145641	7	0.029579	0.452555	20.9891	0.693147	0.259493	47.4766	0.055153	0	2.19722	0.1525	1	4	0	0	K	1.9
600077	2011	13.4334	6.3138e-05	6	0.029547	0.716205	23.1036	2.70805	0.061083	55.8554	0.005865	0	1.94591	0.29	1	4	0	0	K	0.6824
600606	2011	15.5997	0.00105885	7	0.036344	0.624422	22.4503	2.99573	0.392051	38.964	0.074448	0	2.19722	0.5925	1	3	0	0	K	5.9548
2	2011	0	0	9	0.03916	0.770997	26.3654	3.04452	0.437155	14.7255	0.005388	0	2.3979	0.867813	1	2	1	1	K	0
573	2011	0	0	7	0.024238	0.410128	21.644	2.89037	0.20166	16.5163	0.024476	0	1.60944	0.364	0	0	0	0	K	0
2133	2011	0	0	9	0.048821	0.680357	22.6264	1.60944	0.136149	22.5226	0.003367	0	2.19722	0.4275	1	4	0	0	K	0
600266	2011	0	0	8	0.059173	0.703484	23.8139	2.56495	0.784482	50.4095	0.003212	0	2.3979	0.4575	1	2	0	0	K	0
600675	2011	16.0412	0.000387733	7	0.035449	0.75361	23.8964	2.94444	0.435947	36.1677	0.006407	0	2.19722	0.235	1	3	0	0	K	9.25963
671	2011	15.8357	0.000571702	8	0.021754	0.670823	23.3026	2.77259	0.490836	24.4365	0.002082	0	1.94591	0.206	1	4	0	0	K	7.54
600638	2011	16.8711	0.00295081	7	0.034032	0.535444	22.6968	2.94444	0.235169	13.4815	0.002321	0	2.19722	0.37	1	3	1	0	K	21.2335
600683	2011	16.7287	0.0013576	7	0.006205	0.818752	23.3307	2.94444	0.296124	29.8065	0.005567	0	2.19722	0.2575	1	3	0	0	K	18.4149
909	2011	15.3515	0.00144766	6	0.013356	0.786933	21.8893	2.56495	0.526158	52.2653	0.012928	1	2.19722	0.338	0	0	0	0	K	4.64583
600773	2011	0	0	7	0.044828	0.852848	22.8501	2.77259	0.029442	60.2464	0.0015935	0	2.07944	0.335	0	0	0	0	K	0
600657	2011	15.3741	0.000315115	8	0.04124	0.554047	23.4367	2.94444	0.755863	54.7491	0.011105	0	2.07944	0.1775	0	0	1	0	K	4.75209
2244	2011	16.4101	0.000384822	8	0.022498	0.805954	24.2728	1.38629	0.798439	53.3077	0.013093	0	1.94591	0.4975	1	4	0	0	K	13.3912
656	2011	17.1533	0.000753784	7	0.028444	0.855081	24.3437	2.77259	0.68998	21.8236	0.004392	1	2.19722	0.302	1	3	0	0	K	28.156
600748	2011	16.6154	0.000902447	8	0.024516	0.645119	23.6258	2.77259	0.697034	63.65	0.001616	0	1.94591	0.3575	1	3	1	0	K	16.4434
600225	2011	12.6153	2.85105e-05	6	0.025713	0.87139	23.079	2.48491	0.142359	59.6669	0.023362	0	2.19722	0.2775	0	0	1	0	K	0.301125
69	2011	15.0939	5.72159e-05	8	0.052361	0.711698	24.8626	2.70805	0.402923	56.5198	0.185368	0	2.3979	0.376	1	3	1	1	K	3.59097
600895	2011	13.1083	2.76627e-05	8	0.026379	0.628412	23.6037	2.77259	0.60803	53.5822	0.008076	0	1.94591	0.3775	1	3	0	0	K	0.492995
600684	2011	0	0	7	0.079431	0.604838	21.7507	2.94444	0.372392	27.1122	0.0015935	0	2.3979	0.3525	0	0	0	0	K	0
517	2011	15.6088	0.000581929	7	0.039198	0.776253	23.0579	2.94444	0.114332	74.8946	0.0015935	1	2.19722	0.19	1	4	0	0	K	6.0089
600665	2011	0	0	7	0.029817	0.74154	22.8572	2.94444	0.616524	56.5151	0.016255	0	2.3979	0.2975	1	4	1	0	K	0
736	2011	0	0	7	0.028288	0.385857	21.6493	2.70805	0.478195	53.3188	0.005416	0	2.19722	0.0775	0	0	1	1	K	0
600555	2011	14.8471	0.000960191	7	0.024652	0.369395	21.7955	2.3979	0.455802	13.77	0.049837	0	2.19722	0.2225	1	3	0	0	K	2.8056
29	2011	0	0	7	0.031272	0.567289	21.8976	2.94444	0.723668	63.5475	0.018825	0	2.19722	0.366	0	0	0	0	K	0
600639	2011	16.9442	0.00259689	7	0.057105	0.492343	22.8976	2.94444	0.72621	43.82	0.015089	0	2.19722	0.73	1	2	0	0	K	22.843
600325	2011	14.6467	0.000101864	8	0.034503	0.691581	23.8386	2.07944	0.419477	21.9149	0.022982	0	2.3979	0.4525	1	2	0	0	K	2.29607
600622	2011	0	0	7	0.044709	0.617471	22.52	2.99573	0.348368	12.1324	0.006015	1	2.19722	0.275	0	0	0	0	K	0
2016	2011	0	0	7	0.048123	0.506655	21.6209	2.07944	0.093569	67.086	0.051184	0	2.19722	0.23	0	0	0	0	K	0
2147	2011	16.2972	0.0100353	7	0.079906	0.188511	20.8988	1.60944	0.1619	18.2422	0.2412	1	2.30259	0.23	0	0	0	0	K	11.9613
797	2011	15.715	0.00118804	9	0.015378	0.729406	22.4504	2.70805	0.533307	31.5052	0.013709	0	2.19722	0.362	1	2	1	0	K	6.68225
600663	2011	16.6022	0.00058605	7	0.035538	0.547811	24.0443	2.94444	0.84344	57.6413	0.018574	0	2.07944	0.72	0	0	0	0	K	16.2266
600215	2011	13.9978	0.000307284	7	0.000731	0.386308	22.0856	2.56495	0.341984	21.8774	0.015108	0	2.30259	0.316667	1	2	0	0	K	1.2
600658	2011	15.3562	0.00136534	9	0.091362	0.429733	21.9526	2.94444	0.271208	69.985	0.008843	0	1.94591	0.1175	0	0	1	0	K	4.66797
600208	2011	20.0194	0.0140096	8	0.04124	0.678498	24.2874	2.56495	0.83463	62.1515	0.01427	0	2.19722	0.3825	0	0	0	0	K	494.649
514	2011	17.255	0.00593322	7	0.042746	0.456428	22.3822	2.94444	0.682789	63.8437	0.169843	0	1.94591	0.4	0	0	0	0	K	31.1707
886	2011	0	0	7	0.05243	0.15648	21.816	2.63906	0.251947	20.0511	0.0826	0	2.19722	0.29	1	2	0	0	K	0
600162	2011	14.974	0.000383519	7	0.014025	0.781191	22.8401	2.63906	0.025263	52.8925	0.046897	0	1.94591	0.3275	1	4	0	0	K	3.185
600533	2011	15.2018	0.000374329	7	0.031227	0.642557	23.0922	2.30259	0.501497	32.3258	0.002366	0	1.94591	0.325	1	4	1	0	K	4
600716	2011	0	0	7	0.037782	0.712367	22.5373	2.77259	0.080948	60.4873	0.002555	0	2.07944	0.205	1	4	0	0	K	0
600064	2011	0	0	9	0.025826	0.662416	23.4291	2.70805	0.434578	34.4609	0.008489	1	1.79176	0.5075	0	0	0	0	K	0
560	2011	13.4063	0.000159189	7	0.022533	0.75425	22.1517	2.89037	0.464153	25.4273	0.065954	0	1.94591	0.3	1	4	0	0	K	0.66418
600743	2011	0	0	7	0.060059	0.722938	22.9656	2.77259	0.616126	46.0687	0.009101	0	2.19722	0.24	1	4	0	0	K	0
838	2011	0	0	7	-0.023655	0.741412	20.8762	2.70805	0.563255	27.417	0.002393	0	2.19722	0.154	0	0	0	0	K	0
718	2011	14.4693	0.000110826	8	0.046948	0.74768	23.5769	2.70805	0.594266	26.8074	0.025671	1	2.3979	0.202	1	4	0	0	K	1.92287
14	2011	11.5129	5.56387e-05	7	0.035961	0.663812	21.3096	2.99573	0.389052	32.0227	0.015931	0	2.19722	0.14	0	0	1	0	K	0.1
608	2011	15.141	0.0006016	7	0.029938	0.511386	22.5569	2.77259	0.498589	29.1234	0.0039	0	1.94591	0.408	1	3	0	0	K	3.764
668	2011	0	0	7	0.004362	0.213661	20.6628	2.77259	0.15828	39.2808	0.005099	0	2.48491	0.14	1	4	0	0	K	0
11	2011	0	0	6	0.073569	0.676791	21.9759	2.99573	0.055933	54.3148	0.018577	0	2.19722	0.274	0	0	0	0	K	0
601588	2011	0	0	9	0.017217	0.660242	24.0736	1.79176	0.54566	34.4815	0.06549	0	1.94591	0.776667	1	3	0	0	K	0
616	2011	17.5228	0.00412742	7	0.03637	0.620365	23.0129	2.77259	0.355004	19.9811	0.030617	0	1.94591	0.294	0	0	0	0	K	40.7441
897	2011	0	0	9	-0.034028	0.73981	22.9036	2.56495	0.284838	23.2876	0.006227	0	2.3979	0.1175	0	0	1	0	K	0
600082	2011	17.8983	0.0193581	6	0.026692	0.460132	21.8429	2.70805	0.323156	24.0669	0.015633	0	2.19722	0.4475	0	0	1	0	K	59.3104
2146	2011	15.1492	0.000134708	7	0.054256	0.748661	24.0616	1.60944	0.819995	38.6332	0.025346	0	2.19722	0.5775	1	3	0	0	K	3.79487
961	2011	17.2604	0.000933602	7	0.029591	0.794709	24.2368	2.48491	0.5552	72.6337	0.060188	1	2.19722	0.45	0	0	0	0	K	31.3391
600239	2011	10.9591	4.1602e-06	7	0.013486	0.715581	23.349	2.56495	0.242369	30.862	0.001823	0	1.79176	0.2975	0	0	0	0	K	0.057474
2115	2011	15.8199	0.00359758	6	0.055915	0.477456	21.4474	1.60944	0.457659	21.5288	0.102126	0	2.19722	0.5125	0	0	0	0	L	7.42175
600826	2011	12.4088	0.000111113	5	0.023482	0.264479	21.5137	2.89037	0.546288	52.1736	0.028838	0	1.94591	0.425	1	4	0	0	L	0.244941
796	2011	12.3755	0.000198222	6	0.025435	0.532289	20.9016	2.70805	0.185708	17.3796	0.265872	0	2.07944	0.18	0	0	0	0	L	0.236917
861	2011	13.6467	0.000250529	8	0.115794	0.611312	21.9387	2.63906	0.322233	69.6214	0.165978	0	1.94591	0.386	1	1	0	0	L	0.844702
2400	2011	14.0074	0.000591665	6	0.056073	0.428056	21.4399	0.693147	0.417404	23.52	0.015291	0	2.19722	0.4775	0	0	0	0	L	1.2115
2010	2011	15.7455	0.00289642	6	0.066904	0.304144	21.5898	2.07944	0.183649	22.6126	0.144826	0	2.19722	0.216	1	4	0	0	L	6.88964
61	2011	18.4106	0.0104546	8	0.02761	0.564772	22.9713	2.70805	0.608923	21.5168	0.285148	0	2.56495	0.398	1	4	0	0	L	98.9935
600415	2011	15.7654	0.000387862	6	0.035624	0.56811	23.6203	2.30259	0.30471	26.5324	0.28364	0	2.70805	0.71	1	1	0	0	L	7.02794
2027	2011	13.5799	0.000859005	6	-0.059538	0.336719	20.6397	2.07944	0.006088	42.892	0.243693	1	2.19722	0.098	0	0	0	0	L	0.7901
600830	2011	16.6549	0.00769558	6	0.090684	0.222737	21.522	2.89037	0.472243	12.0422	0.058854	0	2.19722	0.4075	0	0	1	0	L	17.1051
601888	2011	14.4163	0.000236947	6	0.108521	0.33083	22.764	1.09861	0.613346	61.3461	0.071136	0	2.07944	0.62	1	4	1	1	L	1.82363
600113	2011	12.5749	0.000385053	6	0.102469	0.251266	20.437	2.70805	0.492971	48.9661	0.030227	0	1.60944	0.355	0	0	0	0	L	0.2892
2344	2011	17.5731	0.0087512	6	0.115319	0.505906	22.3116	0.693147	0.509493	37.9435	0.051453	1	2.19722	0.64	0	0	0	0	L	42.8434
600138	2011	17.6144	0.00523254	8	0.059169	0.50806	22.8673	2.70805	0.585712	16.5617	0.174338	0	2.30259	0.6925	0	0	1	0	L	44.6523
600093	2011	13.2355	0.000908308	6	0.036133	0.432567	20.2394	2.70805	0.304225	30.2156	0.335447	0	2.07944	0.3375	1	3	0	0	L	0.5599
415	2011	17.5144	0.0021703	7	0.019726	0.541802	23.6473	2.77259	0.147274	44.9021	0.0015935	0	2.19722	0.404	0	0	0	0	L	40.4011
2127	2011	16.3967	0.00385846	6	0.024552	0.643311	21.9542	1.60944	0.533699	50.2906	0.373088	1	2.19722	0.1725	0	0	0	0	L	13.2127
2188	2011	14.5598	0.00509307	6	0.000282	0.18692	19.9152	1.60944	0.327333	10.9423	0.374348	0	2.07944	0.2325	0	0	0	0	L	2.10497
882	2011	14.1063	0.000223811	6	0.011172	0.48575	22.511	2.63906	0.864425	39.475	0.022039	0	2.19722	0.412	0	0	1	1	L	1.3375
600790	2011	14.0261	0.00034236	6	0.033933	0.605222	22.0058	2.70805	0.150723	15.6438	0.014739	0	2.19722	0.5125	1	1	0	0	L	1.23442
600721	2011	15.7866	0.00162775	4	0.025459	0.751064	22.2071	2.77259	0.488333	48.7754	0.592142	0	2.19722	0.06	1	1	0	0	M	7.1782
710	2011	12.6281	0.000858608	6	0.000778	0.65515	19.9152	2.70805	0.598184	58.8638	0.214035	0	1.94591	0.384	0	0	1	1	M	0.305
600629	2011	17.8442	0.0283744	6	0.027392	0.324224	20.89	2.94444	0.732935	71.8674	0.193613	0	1.94591	0.0566667	1	3	1	0	M	56.1846
779	2011	13.9162	0.00258116	6	0.0175	0.25127	19.9152	2.70805	0.229502	14.1161	0.207023	1	2.19722	0.3	1	3	0	0	M	1.1059
600054	2011	14.1881	0.000484827	6	0.090427	0.416708	21.8198	2.70805	0.450306	41.9498	0.306873	0	2.19722	0.5575	1	3	1	0	N	1.45148
2034	2011	15.3757	0.00328963	6	0.097708	0.535959	21.0927	2.07944	0.099865	35.4198	0.22853	0	2.19722	0.372	0	0	0	0	N	4.75991
600593	2011	0	0	6	-0.004734	0.526517	20.2132	2.30259	0.529139	24.0261	0.451581	0	2.19722	0.445	0	0	1	0	N	0
2266	2011	16.471	0.00662971	6	0.085424	0.374443	21.4872	1.38629	0.515164	41.0655	0.20526	1	2.48491	0.585	1	2	0	0	N	14.232
2485	2011	0	0	6	0.089251	0.122095	21.5255	0.693147	0.606779	42.21	0.29201	0	2.19722	0.6425	1	4	0	0	N	0
2033	2011	0	0	8	0.138634	0.304669	20.9602	2.07944	0.741593	20.8162	0.547996	0	2.3979	0.718	1	2	1	0	N	0
600292	2011	16.7124	0.00253532	6	0.008292	0.59522	22.6898	2.48491	0.452005	54.6591	0.493443	0	2.70805	0.4875	0	0	1	1	N	18.1168
809	2011	11.8006	3.79911e-05	6	0.172968	0.399416	21.9788	2.63906	0.480608	12.0968	0.070109	0	2.19722	0.0475	1	2	0	0	N	0.133333
600475	2011	15.6575	0.00127739	7	0.03168	0.705978	22.3205	2.19722	0.594195	44.5533	0.234921	0	1.79176	0.53	0	0	1	0	N	6.30923
2310	2011	13.236	0.000141377	5	0.114265	0.523045	22.1	1.09861	0.440772	53.8196	0.00994	1	2.3979	0.41	0	0	0	0	N	0.560157
967	2011	15.3394	0.00223946	6	0.046622	0.654647	21.4409	2.48491	0.421264	40.2116	0.141042	0	1.94591	0.156	0	0	0	0	N	4.59003
2059	2011	10.5967	3.78038e-05	6	0.03011	0.227513	20.7797	1.79176	0.31299	46.7233	0.24703	0	2.19722	0.3675	0	0	0	0	N	0.04
978	2011	16.1865	0.00435715	6	0.026438	0.382271	21.62	2.48491	0.525916	23.0634	0.385029	0	2.3979	0.616	1	2	0	0	N	10.708
600749	2011	14.4514	0.00195187	6	0.011113	0.322517	20.6904	2.77259	0.480993	15.7154	0.132994	0	2.19722	0.45	1	4	0	0	N	1.88868
546	2011	0	0	6	0.052383	0.585151	19.9152	2.94444	0.15732	13.6492	0.005351	0	1.94591	0.136	1	4	1	0	N	0
2159	2011	11.1798	5.93235e-05	6	0.035993	0.595585	20.9123	1.60944	0.591577	14.6361	0.429005	0	2.19722	0.45	1	3	1	0	N	0.0716667
610	2011	13.5924	0.00120166	6	0.041361	0.344432	20.3164	2.77259	0.364543	32.2341	0.512331	0	2.19722	0.374	0	0	0	0	N	0.8
888	2011	0	0	6	0.119094	0.252381	20.9184	2.70805	0.809126	39.6167	0.636849	0	2.19722	0.712	1	2	1	0	N	0
803	2011	12.2061	0.000729144	5	0.011911	0.564662	19.9152	2.63906	0.171282	23.5072	0.072059	0	2.07944	0.0175	0	0	0	0	N	0.2
600323	2011	12.7305	8.6546e-05	8	0.041162	0.540771	22.0854	2.48491	0.402238	28.2379	0.301485	0	2.19722	0.57	1	1	0	0	N	0.337914
600661	2011	14.6206	0.00219394	6	0.011556	0.49901	20.7427	2.94444	0.455159	38.4457	0.229341	0	2.19722	0.28	0	0	1	0	P	2.23694
600730	2011	14.3328	0.00111305	7	-0.008376	0.46639	21.1334	2.77259	0.354257	24.3733	0.129407	0	2.19722	0.0533333	0	0	1	0	P	1.67745
526	2011	0	0	6	0.02246	0.205193	19.9152	2.94444	0.376346	18.1813	0.003166	0	1.94591	0.066	0	0	0	0	P	0
150	2011	8.0067	2.01337e-06	5	0.005288	0.528672	21.1221	2.48491	0.498472	48.4832	0.012505	0	1.94591	0.156	1	2	0	0	Q	0.003
600896	2011	12.6115	6.11293e-05	8	0.004728	0.514009	22.3141	2.77259	0.304305	27.4898	0.477955	0	2.19722	0.3225	1	4	1	1	Q	0.3
2044	2011	14.0008	0.00212482	5	0.102967	0.301102	20.1549	1.94591	0.449936	27.4	0.139226	0	1.94591	0.376	0	0	0	0	Q	1.20359
516	2011	9.90354	6.35906e-06	7	0.040461	0.644467	21.8691	2.94444	0.518732	20.8625	0.546945	0	2.19722	0.366	0	0	0	0	Q	0.02
2219	2011	15.7014	0.0109721	6	0.118752	0.205792	20.2138	1.38629	0.115876	57.9229	0.241927	0	2.19722	0.14	0	0	0	0	Q	6.592
2173	2011	14.4474	0.00207735	6	0.035486	0.485395	20.6241	1.60944	0.00875	45.1959	0.052986	0	2.19722	0.205	1	3	0	0	Q	1.8812
2524	2011	15.5903	0.00800119	6	0.033019	0.336179	20.4185	0.693147	0.003266	38.8452	0.186441	0	2.19722	0.2825	0	0	0	0	Q	5.899
600052	2011	13.6315	9.94624e-05	7	0.034019	0.703628	22.8473	2.70805	0.540306	38.6619	0.055989	1	2.19722	0.2	1	3	0	0	R	0.831949
665	2011	12.4684	0.000268932	6	0.055822	0.685234	20.6895	2.77259	0.319708	23.3856	0.362062	0	2.3979	0.292	0	0	0	0	R	0.26
2445	2011	0	0	6	0.038951	0.495572	21.3296	0.693147	0.154678	56.0976	0.058604	1	1.60944	0.1975	0	0	0	0	R	0
601098	2011	16.833	0.00187633	6	0.074009	0.271378	23.1114	0.693147	0.148023	61.4582	0.10711	0	2.19722	0.606667	1	3	1	0	R	20.4393
600373	2011	16.5891	0.00211114	6	0.063666	0.482635	22.7496	2.30259	0.350907	73.9971	0.112506	0	2.48491	0.41	0	0	0	0	R	16.0155
600551	2011	16.2248	0.00271306	7	0.06712	0.265584	22.1345	2.30259	0.499496	58.2209	0.14987	0	2.30259	0.453333	1	3	0	0	R	11.1258
600880	2011	12.9131	0.000146744	6	0.152141	0.211031	21.7399	2.83321	0.424077	23.6151	0.2138	0	2.19722	0.515	0	0	1	0	R	0.4056
2343	2011	15.1798	0.00260243	6	0.068203	0.133081	21.1311	0.693147	0.146107	12.5681	0.215293	1	2.3979	0.27	0	0	0	0	R	3.91309
793	2011	15.7377	0.00130956	7	0.097261	0.316647	22.3758	2.70805	0.309326	19.6456	0.212554	0	2.07944	0.274	0	0	1	0	R	6.83593
600088	2011	14.5092	0.00086264	6	0.032634	0.540078	21.5647	2.70805	0.619111	54.3572	0.187159	0	2.19722	0.396667	1	4	1	0	R	2.001
600576	2011	0	0	6	0.019715	0.417695	20.681	2.19722	0.453589	44.4207	0.020202	1	1.94591	0.18	0	0	0	0	R	0
600136	2011	0	0	6	0.076246	0.20249	19.9152	2.63906	0.446513	19.3907	0.534396	1	1.94591	0.125	0	0	0	0	R	0
601999	2011	17.206	0.0123105	6	0.028237	0.321292	21.6033	1.60944	0.735121	70.6438	0.086464	0	2.3979	0.306667	1	2	0	0	R	29.68
802	2011	14.7729	0.00274875	6	0.009782	0.151412	20.6695	2.63906	0.525589	27.4246	0.242594	0	2.70805	0.446	0	0	0	0	R	2.60479
601801	2011	15.5395	0.00116594	6	0.082989	0.214588	22.2937	0.693147	0.24927	74.8946	0.109432	0	2.07944	0.456667	1	2	0	0	R	5.60695
600825	2011	17.1949	0.0054736	6	0.034557	0.535834	22.4028	2.89037	0.631221	30.5807	0.084972	0	2.19722	0.4225	1	3	1	0	R	29.3542
2181	2011	14.2079	0.00105282	6	0.007681	0.138932	21.0642	1.60944	0.140784	37.7339	0.365904	0	2.19722	0.2625	1	3	1	0	R	1.48047
600229	2011	16.0888	0.00333596	6	0.004109	0.497719	21.7917	2.48491	0.358642	34.2577	0.376499	0	2.30259	0.08	0	0	0	0	R	9.71082
9	2011	16.9401	0.00193037	6	0.03228	0.650402	23.1901	3.04452	0.382339	11.9568	0.083846	1	2.19722	0.27	1	4	0	0	S	22.7506
600673	2011	17.3597	0.00494206	6	0.054284	0.533178	22.6697	2.94444	0.769185	51.7241	0.398729	0	2.19722	0.5175	0	0	0	0	S	34.6112
600212	2011	0	0	6	0.012777	0.156168	20.9517	2.56495	0.196269	18.2536	0.454253	1	1.60944	0.0433333	0	0	0	0	S	0
833	2011	17.7769	0.0283744	6	0.039717	0.303191	21.0251	2.63906	0.281342	25.6022	0.426656	0	1.60944	0.306	0	0	0	0	S	52.53
600770	2011	17.8017	0.00788464	7	0.075556	0.302569	22.6445	2.77259	0.56896	28.4039	0.0837	1	1.94591	0.255	1	4	0	0	S	53.8473
609	2011	0	0	6	0.114449	0.306599	21.091	2.77259	0.335988	24.8243	0.010405	0	2.07944	0.172	0	0	0	0	S	0
600620	2011	14.6453	0.00239052	8	0.011682	0.309755	20.6815	2.99573	0.322605	25.081	0.032001	0	2.3979	0.14	1	3	0	0	S	2.29284
551	2011	17.1489	0.00886117	7	0.02678	0.478884	21.875	2.89037	0.494462	34.0953	0.246446	0	2.3979	0.332	0	0	0	0	S	28.0342
532	2011	15.3598	0.00460497	9	0.039258	0.18351	20.7404	2.89037	0.337935	10.5693	0.221806	0	2.19722	0.322	0	0	0	0	S	4.68455
571	2011	14.6063	0.000861651	6	0.077442	0.453556	21.663	2.89037	0.20321	12.1568	0.316798	1	2.19722	0.386	1	4	0	0	S	2.20515
600805	2011	16.4349	0.00169132	7	0.126191	0.555164	22.8172	2.89037	0.510864	23.0609	0.152901	0	2.48491	0.385	1	2	0	0	S	13.7278
2234	2012	15.4816	0.00256572	6	-0.039928	0.334521	21.4471	1.60944	0.252442	37.8451	0.323212	0	2.19722	0.3225	0	0	0	0	A	5.29154
2086	2012	16.0067	0.00382032	6	0.043453	0.430153	21.5741	1.94591	0.342787	25.0154	0.554185	0	2.07944	0.666	1	4	0	0	A	8.94595
600598	2012	16.0273	0.000581785	6	-0.020284	0.650144	23.4767	2.3979	0.723476	64.1433	0.377505	0	2.30259	0.3525	1	3	1	0	A	9.13188
600506	2012	12.7242	0.00101491	6	-0.018947	0.140445	19.9152	2.48491	0.276243	25.2228	0.177582	0	1.94591	0.0266667	0	0	1	1	A	0.335783
600975	2012	14.8939	0.00319363	6	0.02098	0.335354	20.6405	2.19722	0.401241	37.5352	0.228406	0	2.19722	0.305	1	2	0	0	A	2.94
600257	2012	15.2108	0.00310726	6	0.013075	0.49287	20.9848	2.56495	0.222241	21.7157	0.104809	1	1.60944	0.29	0	0	0	0	A	4.03602
798	2012	18.347	0.0283744	6	0.071244	0.13448	20.6084	2.70805	0.599441	25.3567	0.289466	0	2.19722	0.2225	0	0	1	1	A	92.8946
600540	2012	17.2995	0.0134834	6	0.005203	0.660894	21.6058	2.19722	0.509169	49.4924	0.194247	0	2.19722	0.2425	0	0	0	0	A	32.5887
2299	2012	14.9965	0.000491394	8	-0.005162	0.476076	22.6148	1.38629	0.699938	51.552	0.557436	1	2.19722	0.34	1	4	0	0	A	3.25763
998	2012	17.5249	0.011368	5	0.078568	0.543136	22.0019	2.56495	0.521215	17.2439	0.157215	0	2.48491	0.546	1	4	0	0	A	40.83
2041	2012	15.4472	0.00173776	7	0.144046	0.28729	21.8023	2.07944	0.691679	53.0964	0.192229	0	2.19722	0.362	1	4	0	0	A	5.11228
713	2012	15.8275	0.00405639	6	0.037063	0.346557	21.335	2.77259	0.412166	34.1082	0.179808	0	2.07944	0.354	0	0	0	0	A	7.47845
601118	2012	18.1298	0.0067211	8	0.027424	0.173447	23.1323	0.693147	0.192402	72.9811	0.101493	0	2.19722	0.37	1	3	0	0	A	74.7622
600313	2012	15.8353	0.0043662	6	0.029397	0.297268	21.2692	2.48491	0.48017	27.2539	0.042076	0	2.3979	0.4075	0	0	1	1	A	7.53683
592	2012	15.3497	0.00254071	8	0.009081	0.303001	21.325	2.83321	0.450947	35.8814	0.130002	0	1.60944	0.216	0	0	0	0	A	4.6374
600371	2012	15.3378	0.00444205	8	0.086997	0.564832	20.7545	2.3979	0.614453	61.2001	0.202876	0	2.07944	0.565	1	3	0	0	A	4.58291
600354	2012	16.4556	0.00308457	6	-0.009522	0.649999	22.237	2.19722	0.282375	15.2233	0.197508	0	2.3979	0.34	1	2	0	0	A	14.0147
2157	2012	17.4132	0.00817451	6	0.018059	0.696112	22.2199	1.79176	0.447052	40.258	0.285841	0	1.60944	0.2675	0	0	0	0	A	36.5139
2458	2012	15.6658	0.00416897	6	0.006987	0.372363	21.1459	1.09861	0.080136	51.4575	0.433089	0	2.19722	0.345	1	2	0	0	A	6.36149
2321	2012	17.8051	0.0195125	6	0.002052	0.615191	21.7418	1.38629	0.577618	28.5896	0.399043	1	2.19722	0.2575	1	1	0	0	A	54.0351
600467	2012	16.7636	0.00494991	8	0.054469	0.246084	22.072	2.19722	0.613666	41.5397	0.482432	0	2.19722	0.545	0	0	0	0	A	19.0704
600108	2012	15.8609	0.00126449	6	0.074884	0.28683	22.534	2.77259	0.506661	16.4381	0.096179	0	2.30259	0.585	0	0	1	0	A	7.7324
600097	2012	17.0367	0.0189673	7	0.097481	0.397583	21.0017	2.77259	0.336726	43.0153	0.511887	0	2.19722	0.2575	0	0	0	0	A	25.0569
2069	2012	16.9114	0.00449182	8	0.021046	0.48039	22.3169	1.94591	0.719294	45.7634	0.134633	1	1.94591	0.392	1	1	0	0	A	22.1079
2124	2012	15.8708	0.00668679	6	0.043884	0.557379	20.8784	1.79176	0.067016	24.0876	0.32296	0	2.19722	0.2125	1	4	0	0	A	7.8092
735	2012	17.3724	0.00803537	6	0.007166	0.582561	22.1963	2.77259	0.217007	10.9176	0.185533	0	1.94591	0.16	1	4	0	0	A	35.0536
600188	2012	18.0866	0.000590252	8	0.04603	0.604379	25.5215	2.70805	0.146301	52.8627	0.203447	0	2.3979	0.415	0	0	0	0	B	71.5986
601666	2012	16.6328	0.000802018	6	0.0561	0.439901	23.7612	1.94591	0.630708	56.1175	0.467074	0	2.63906	0.3325	0	0	0	0	B	16.7315
600397	2012	17.2769	0.00368222	6	0.038438	0.573447	22.8812	2.3979	0.53196	43.7449	0.311381	0	2.19722	0.49	0	0	0	0	B	31.8624
762	2012	15.6367	0.00245557	8	-0.063602	0.173278	21.6461	2.77259	0.336254	17.6926	0.12675	0	2.19722	0.33	1	3	0	0	B	6.17948
2554	2012	14.7762	0.00166135	7	0.061044	0.215962	21.1763	0.693147	0.115643	16.8178	0.154458	1	2.19722	0.4075	0	0	0	0	B	2.61344
600311	2012	0	0	6	0.010959	0.0950018	20.7266	2.48491	0.19286	16.3727	0.368758	1	2.19722	0.175	1	2	0	0	B	0
600985	2012	14.4119	0.00151303	6	0.033183	0.170903	20.9056	2.19722	0.488574	34.8552	0.300827	1	1.94591	0.43	0	0	0	0	B	1.81562
601168	2012	17.0878	0.00100852	8	-0.004866	0.544343	23.987	1.79176	0.403798	28.2123	0.214116	1	2.19722	0.62	0	0	0	0	B	26.3709
601088	2012	19.0625	0.000419189	8	0.122904	0.331954	26.3654	1.79176	0.872362	73.0122	0.473984	0	2.19722	0.867813	0	0	1	1	B	190
600971	2012	16.833	0.00151925	6	0.055526	0.48202	23.3225	2.19722	0.661413	59.9613	0.461561	0	2.3979	0.41	0	0	0	0	B	20.439
601699	2012	14.2947	4.07619e-05	8	0.051745	0.581711	24.4024	1.94591	0.78541	62.6659	0.185402	0	2.70805	0.515	0	0	0	0	B	1.61469
600339	2012	15.6733	0.00152238	6	-0.057881	0.697624	22.1608	2.56495	0.409562	22.8555	0.712862	0	2.3979	0.19	1	3	0	0	B	6.40986
2192	2012	13.017	0.000348806	6	0.004733	0.732176	20.978	1.79176	0.081962	20.7872	0.162632	1	1.94591	0.1675	0	0	0	0	B	0.45
600583	2012	18.3529	0.00458785	8	0.042091	0.493829	23.7372	2.3979	0.658192	48.793	0.410354	0	1.94591	0.515	0	0	1	1	B	93.4432
552	2012	14.9864	0.000634453	6	0.088007	0.573852	22.3492	2.94444	0.486377	47.1135	0.159075	0	2.56495	0.184	0	0	0	0	B	3.225
601918	2012	17.6989	0.00193673	6	0.053297	0.650427	23.9457	1.79176	0.786724	42.3563	0.534496	0	2.19722	0.52	0	0	1	1	B	48.5901
600871	2012	14.4345	0.000166723	8	-0.032444	0.232431	23.1336	2.89037	0.167794	42	0.313834	0	2.48491	0.4525	0	0	1	1	B	1.857
600395	2012	15.6993	0.000471102	6	0.109476	0.410201	23.3598	2.48491	0.810493	34.4781	0.337763	0	2.19722	0.5075	0	0	0	0	B	6.57868
2629	2012	15.3292	0.00449611	7	0.080747	0.263281	20.7338	0.693147	0.062538	13.5731	0.123446	0	2.19722	0.4275	0	0	0	0	B	4.5436
600123	2012	16.3768	0.000635725	8	0.08234	0.493287	23.7375	2.70805	0.576298	45.1103	0.223031	0	2.19722	0.5925	1	1	0	0	B	12.9523
2155	2012	16.5869	0.00365925	8	0.1226	0.322738	22.1974	1.79176	0.507228	34.5434	0.286499	0	1.94591	0.415	0	0	0	0	B	15.9812
600121	2012	14.0702	0.000132071	6	0.057972	0.58566	23.0023	2.70805	0.617532	68.4951	0.5402	0	2.56495	0.465	0	0	0	0	B	1.29
600028	2012	20.2513	0.00225613	6	0.053245	0.558555	26.3654	2.48491	0.872362	74.8946	0.472206	0	2.70805	0.6425	0	0	1	1	B	623.534
600547	2012	17.0776	0.00149502	6	0.126976	0.4951	23.5832	2.30259	0.629613	50.2503	0.32389	0	2.07944	0.6725	0	0	0	0	B	26.1029
600508	2012	14.6602	0.000205992	5	0.082782	0.258858	23.1479	2.48491	0.668533	62.4298	0.57514	1	2.3979	0.5925	0	0	1	1	B	2.3273
983	2012	17.8322	0.00123022	8	0.044213	0.609906	24.5327	2.56495	0.661774	54.3988	0.464981	0	2.3979	0.502	0	0	0	0	B	55.5149
601898	2012	18.1734	0.000424722	5	0.054442	0.452239	25.9375	1.60944	0.855347	56.8597	0.220512	0	2.19722	0.867813	0	0	1	1	B	78.091
2128	2012	14.1369	0.000153431	8	0.175205	0.367502	22.9191	1.79176	0.823163	69.399	0.467183	0	2.48491	0.4575	0	0	1	1	B	1.37898
601001	2012	16.7901	0.000909872	6	0.04413	0.345918	23.7923	1.94591	0.650594	60.4768	0.261319	0	2.70805	0.455	0	0	0	0	B	19.5812
600259	2012	16.8964	0.00866493	6	0.034672	0.697407	21.6449	2.56495	0.579221	45.0361	0.069756	0	2.3979	0.305	0	0	0	0	B	21.7786
600489	2012	18.5818	0.0054654	3	0.097109	0.439681	23.7911	2.30259	0.615313	50.0093	0.270792	0	2.19722	0.5875	0	0	1	1	B	117.48
600758	2012	13.3047	0.000983186	6	0.027531	0.471427	20.2294	2.83321	0.119535	43.864	0.712862	0	2.19722	0.4875	0	0	0	0	B	0.6
600348	2012	17.2002	0.000936786	6	0.071307	0.537185	24.1733	2.30259	0.638876	58.3384	0.181585	0	1.94591	0.3825	0	0	0	0	B	29.51
600777	2012	16.3133	0.00214712	6	-0.015168	0.680551	22.4569	2.83321	0.255794	20.9016	0.073071	0	2.19722	0.1975	0	0	0	0	B	12.1554
968	2012	17.5461	0.00441108	8	-0.032955	0.631306	22.9697	2.56495	0.580286	49.448	0.167478	0	2.19722	0.294	0	0	0	0	B	41.7039
655	2012	0	0	8	0.063293	0.15671	21.928	2.83321	0.470911	58.4103	0.086434	1	2.19722	0.248	0	0	0	0	B	0
601857	2012	20.2513	0.00107431	6	0.060225	0.455576	26.3654	1.79176	0.872362	74.8946	0.251508	0	2.56495	0.82	1	4	1	1	B	623.534
975	2012	0	0	7	0.009821	0.400626	21.229	2.56495	0.419343	34.4696	0.392712	0	2.19722	0.3025	0	0	0	0	B	0
601101	2012	16.8605	0.00181328	8	0.080065	0.26089	23.1731	1.09861	0.180183	62.2971	0.257239	0	2.70805	0.383333	0	0	0	0	B	21.009
600403	2012	16.5467	0.000927761	6	0.113104	0.376814	23.5294	2.30259	0.490734	59.0754	0.276065	0	2.3979	0.4125	0	0	0	0	B	15.351
426	2012	14.4441	0.000563815	2	0.031829	0.487297	21.9249	2.83321	0.511682	33.0177	0.402724	0	2.19722	0.28	0	0	0	0	B	1.875
937	2012	19.2733	0.00584852	8	0.057714	0.545574	24.4148	2.63906	0.68758	36.4538	0.336456	0	2.70805	0.466	1	4	0	0	B	234.57
601808	2012	18.7117	0.0017906	5	0.061167	0.568932	25.0369	1.79176	0.872362	53.6217	0.52387	0	1.94591	0.867813	0	0	1	1	B	133.775
601899	2012	18.3371	0.00136558	5	0.091356	0.501399	24.9332	1.60944	0.231036	29.1532	0.231543	0	2.3979	0.723333	1	4	0	0	B	91.9781
600497	2012	17.6187	0.00201833	8	0.015385	0.713392	23.8242	2.19722	0.58807	51.6401	0.158091	0	2.19722	0.48	1	3	0	0	B	44.8439
600256	2012	18.5692	0.00499765	8	0.042436	0.622946	23.8679	2.56495	0.39829	43.9672	0.108161	0	2.30259	0.4875	0	0	0	0	B	116.007
600711	2012	0	0	8	0.00557	0.473531	21.3008	2.83321	0.205978	9.5174	0.163981	0	1.94591	0.3325	0	0	0	0	B	0
600759	2012	8.98732	1.37696e-06	6	0.068507	0.587936	22.4828	2.83321	0.601105	56.6585	0.002949	0	1.60944	0.3575	1	4	0	0	B	0.008
923	2012	12.9769	0.000299176	6	0.003736	0.586741	21.0914	2.63906	0.562803	35.5402	0.102217	0	2.19722	0.286	0	0	0	0	B	0.4323
601958	2012	17.9298	0.00414089	8	0.035841	0.0745639	23.4166	1.60944	0.808868	74.0947	0.194958	0	2.3979	0.45	0	0	1	0	B	61.2064
603	2012	0	0	4	0.187313	0.245279	20.7727	2.83321	0.138518	45.6441	0.150565	0	2.3979	0.338	0	0	0	0	B	0
2207	2012	12.7219	0.000495744	6	0.016767	0.451509	20.3313	1.60944	0.062341	9.5174	0.4714	0	2.19722	0.2975	0	0	0	0	B	0.335
780	2012	0	0	8	0.073695	0.163188	22.441	2.77259	0.672685	61.4161	0.215768	0	1.94591	0.32	0	0	1	1	B	0
506	2012	12.9715	8.35302e-05	6	0.059874	0.692001	22.3618	2.99573	0.689228	47.1704	0.013383	0	2.19722	0.32	0	0	0	0	B	0.43
758	2012	17.0926	0.00171821	8	0.014624	0.708691	23.459	2.77259	0.449336	33.3423	0.1767	0	2.19722	0.504	0	0	1	1	B	26.498
2056	2012	16.6397	0.00397995	8	-0.0515	0.364635	22.1662	1.94591	0.613739	55.999	0.48221	1	1.94591	0.188	1	3	0	0	C	16.848
600117	2012	17.1431	0.00187158	6	0.006194	0.754681	23.4241	2.77259	0.54801	49.8731	0.559785	0	2.19722	0.515	0	0	0	0	C	27.8721
553	2012	15.1105	0.00151775	4	0.043412	0.474181	21.601	2.99573	0.349983	20.152	0.544017	0	1.94591	0.35	0	0	1	1	C	3.65093
600143	2012	18.7382	0.0108227	6	0.061076	0.364913	23.2643	2.19722	0.168995	17.1319	0.171922	0	2.3979	0.4625	1	4	0	0	C	137.366
932	2012	16.1435	0.000156276	8	-0.052762	0.821957	24.9074	2.63906	0.692386	40.01	0.614823	1	2.3979	0.52	0	0	0	0	C	10.2576
587	2012	15.8246	0.0038274	5	0.092251	0.461605	21.3902	2.83321	0.054204	29.95	0.036135	0	2.19722	0.306	0	0	0	0	C	7.4565
913	2012	15.701	0.00166165	5	-0.001236	0.411954	22.101	2.63906	0.615655	41.4458	0.187703	0	2.56495	0.23	0	0	0	0	C	6.58969
925	2012	15.521	0.00178923	6	0.011271	0.655169	21.8469	2.63906	0.622032	28.7837	0.087824	0	2.3979	0.2	1	2	1	0	C	5.50382
2203	2012	16.2197	0.00172006	7	0.036286	0.581455	22.5851	1.60944	0.75286	42.7579	0.163114	0	2.19722	0.295	1	4	0	0	C	11.0699
600984	2012	0	0	6	0.006783	0.711728	20.7347	2.19722	0.435459	24.9462	0.205928	0	2.19722	0.106667	0	0	1	0	C	0
600818	2012	14.9875	0.00436182	6	0.022007	0.450943	20.4223	2.94444	0.622748	40.9182	0.173297	0	1.60944	0.183333	1	2	0	0	C	3.22829
2144	2012	16.7934	0.0128017	6	0.074997	0.181328	21.1516	1.79176	0.150597	24.9501	0.124036	0	2.19722	0.3475	1	3	0	0	C	19.646
2276	2012	16.4849	0.00368607	6	0.045089	0.406001	22.0881	1.38629	0.100657	54.6529	0.15121	0	2.19722	0.3125	0	0	0	0	C	14.4315
2563	2012	18.0903	0.00775123	6	0.082061	0.153453	22.9502	0.693147	0.224101	62.6866	0.153757	0	2.3979	0.5625	1	4	0	0	C	71.8629
733	2012	17.1669	0.00770441	6	0.024998	0.344507	22.0328	2.77259	0.372822	36.1303	0.208562	0	1.94591	0.382	1	4	1	1	C	28.5417
949	2012	15.1417	0.000852006	6	-0.031613	0.615029	22.2096	2.63906	0.437694	41.3115	0.508738	1	2.07944	0.186	0	0	0	0	C	3.76675
2185	2012	17.8854	0.0229124	6	0.047643	0.400243	21.6615	1.79176	0.465615	34.5991	0.477422	0	2.19722	0.4875	1	4	0	0	C	58.5511
2437	2012	14.4372	0.000726037	6	0.063741	0.0794621	21.6651	1.09861	0.358982	44.625	0.169328	0	2.19722	0.18	0	0	0	0	C	1.862
600241	2012	0	0	7	0.036172	0.551547	21.0152	2.56495	0.577115	55.7034	0.082447	0	2.19722	0.3675	1	3	0	0	C	0
600967	2012	15.8868	0.00230675	7	0.048267	0.371015	21.9587	2.19722	0.541872	23.6185	0.212837	0	2.48491	0.48	1	4	1	1	C	7.93502
2196	2012	15.5318	0.00825849	6	0.030264	0.55555	20.3283	1.79176	0.270489	24.8581	0.292192	0	2.19722	0.22	1	3	0	0	C	5.56384
999	2012	18.276	0.0100473	8	0.125527	0.352553	22.8765	2.56495	0.61651	63.5917	0.239919	0	2.3979	0.466	0	0	1	1	C	86.5314
661	2012	16.7083	0.00779621	6	0.173536	0.436626	21.5624	2.83321	0.56045	24.1991	0.257448	1	2.19722	0.324	0	0	1	0	C	18.0434
938	2012	15.4956	0.00199343	6	0.0331	0.56232	21.7134	2.63906	0.397218	31.6215	0.017508	0	1.94591	0.226	0	0	1	0	C	5.36578
2570	2012	17.0085	0.00533207	6	0.111502	0.256609	22.2425	0.693147	0.527554	40.0089	0.2372	0	2.19722	0.495	0	0	0	0	C	24.3609
600161	2012	16.9669	0.00486233	8	0.076977	0.630226	22.2931	2.70805	0.640452	53.2963	0.160273	0	2.19722	0.58	0	0	1	1	C	23.3686
600477	2012	16.2257	0.00194801	5	-0.018244	0.799636	22.4667	2.30259	0.04891	37.4183	0.15507	1	1.94591	0.2525	0	0	0	0	C	11.1366
2519	2012	14.7043	0.00159685	6	0.061937	0.289124	21.144	1.09861	0.014467	46.5909	0.132759	0	2.19722	0.3375	1	1	0	0	C	2.43207
601567	2012	13.8521	0.000283832	6	0.072365	0.410381	22.0193	0.693147	0.010639	44.9438	0.074064	0	2.19722	0.14	1	4	0	0	C	1.03729
600085	2012	17.1638	0.00294313	8	0.090879	0.420312	22.9921	2.77259	0.707909	55.2436	0.099069	0	2.3979	0.63	1	4	0	0	C	28.454
2335	2012	15.6746	0.0047191	7	0.069614	0.283879	21.0307	1.09861	0.049125	38.4558	0.083758	1	1.94591	0.4225	1	3	0	0	C	6.41779
601677	2012	17.2043	0.00907481	6	0.019739	0.186587	21.9065	0.693147	0.030321	26.4132	0.246114	0	2.19722	0.256667	1	3	0	0	C	29.63
600271	2012	16.8956	0.00265391	8	0.166416	0.242361	22.8273	2.30259	0.581424	40.0773	0.091074	0	2.19722	0.64	0	0	1	1	C	21.7597
600893	2012	16.7117	0.00213038	8	0.033438	0.491364	22.8631	2.83321	0.641923	53.2557	0.223155	0	2.48491	0.61	0	0	1	1	C	18.1046
600961	2012	0	0	6	-0.104458	0.864121	22.504	2.19722	0.097822	44.4864	0.347106	0	2.70805	0.03	0	0	1	1	C	0
2378	2012	16.0474	0.00333616	4	0.047142	0.500072	21.7503	1.09861	0.128869	74.8946	0.386466	0	2.3979	0.415	0	0	0	0	C	9.31758
2435	2012	14.6806	0.00212774	6	0.038005	0.291901	20.8333	1.09861	0.168687	27.4141	0.230504	0	2.19722	0.245	1	3	0	0	C	2.37523
404	2012	16.0435	0.00196249	6	0.036621	0.763796	22.277	2.83321	0.139888	29.9155	0.176268	0	2.19722	0.386	1	3	0	0	C	9.28085
2488	2012	15.6177	0.0030468	6	0.028847	0.524799	21.4113	1.09861	0.136778	18.75	0.308167	0	2.19722	0.215	1	3	0	0	C	6.06278
600481	2012	14.8707	0.000420186	6	0.028669	0.664765	22.6455	2.30259	0.6202	34.015	0.355186	0	2.3979	0.2275	0	0	0	0	C	2.87242
2596	2012	15.1713	0.00289751	6	0.050851	0.325471	21.0153	0.693147	0.200269	21.7537	0.28937	0	2.19722	0.1325	1	4	0	0	C	3.88
2260	2012	13.8189	0.00215106	6	0.029018	0.294972	19.9607	1.60944	0.603203	39.9375	0.278312	0	2.19722	0.3375	0	0	0	0	C	1.00341
600624	2012	16.4116	0.0101938	6	0.025624	0.51663	20.9976	2.99573	0.250477	22.0017	0.111312	0	2.07944	0.236667	1	3	1	0	C	13.4114
2265	2012	15.0591	0.00471063	6	-0.069618	0.306535	20.4171	1.60944	0.726641	49.0383	0.343224	0	2.19722	0.1175	0	0	1	1	C	3.46812
650	2012	16.1682	0.00501868	6	0.131817	0.182733	21.4628	2.83321	0.664414	44.5408	0.156397	0	2.07944	0.33	1	4	0	0	C	10.5135
2332	2012	15.4997	0.00220556	4	0.05085	0.507729	21.6165	1.09861	0.182326	21.5549	0.158654	0	2.19722	0.495	1	4	1	0	C	5.38814
2522	2012	13.771	0.000723983	6	0.077305	0.144721	21.0017	1.09861	0.276569	54.8045	0.106685	1	1.94591	0.5525	1	3	0	0	C	0.95642
1696	2012	15.3112	0.000974438	6	0.07489	0.349727	22.2448	2.77259	0.328099	19.401	0.132136	0	2.3979	0.208	1	4	0	0	C	4.46235
600307	2012	15.9005	0.000174495	6	0.010354	0.73569	24.5542	2.56495	0.848872	74.8946	0.428814	0	2.70805	0.23	1	3	0	0	C	8.04487
2020	2012	15.5527	0.00436715	6	0.02435	0.406155	20.9864	2.19722	0.292428	23.8992	0.278781	1	2.19722	0.284	0	0	0	0	C	5.68156
600356	2012	14.6423	0.000824893	6	0.033	0.497034	21.7426	2.48491	0.493508	31.0878	0.484138	0	2.19722	0.5625	0	0	0	0	C	2.286
860	2012	0	0	5	0.010465	0.760739	23.2474	2.70805	0.62601	48.993	0.193671	1	2.19722	0.378	1	2	1	0	C	0
600486	2012	15.5149	0.00171743	8	0.062718	0.365239	21.8818	2.3979	0.654942	36.1682	0.227191	1	2.19722	0.5375	0	0	0	0	C	5.47063
2107	2012	14.6859	0.00370951	6	0.012957	0.0765622	20.2827	1.79176	0.042757	50.2671	0.300746	0	2.19722	0.325	0	0	0	0	C	2.3878
600734	2012	10.3222	2.8589e-05	7	-0.065772	0.808209	20.7847	2.83321	0.239407	20.9552	0.044157	0	1.79176	0.0433333	0	0	0	0	C	0.0304
600255	2012	16.1072	0.00412052	8	0.006397	0.475453	21.5989	2.56495	0.331889	28.7447	0.161937	0	2.19722	0.27	0	0	0	0	C	9.89114
600235	2012	14.4517	0.000921627	6	0.008914	0.522405	21.441	2.56495	0.634338	50.2615	0.476032	0	2.19722	0.395	0	0	0	0	C	1.8892
877	2012	18.1038	0.00380232	8	0.025158	0.603513	23.6759	2.63906	0.37569	35.3907	0.530114	0	2.07944	0.424	0	0	1	1	C	72.8392
600572	2012	17.0353	0.0055135	6	0.075529	0.462255	22.2359	2.19722	0.601671	33.3188	0.181888	0	2.19722	0.5	1	4	0	0	C	25.0241
2567	2012	15.1724	0.00163159	6	0.073994	0.309375	21.5906	0.693147	0.445682	24.9733	0.35165	1	2.19722	0.42	1	4	0	0	C	3.88422
50	2012	19.1606	0.0268567	6	0.017629	0.608351	22.7778	2.89037	0.626265	45.6217	0.565474	0	1.94591	0.492	0	0	1	1	C	209.568
2446	2012	14.1087	0.00163186	6	0.011028	0.197177	20.5268	1.09861	0.005685	25.8352	0.146738	0	1.94591	0.175	0	0	0	0	C	1.34072
600448	2012	16.4423	0.00991405	6	0.005674	0.709937	21.0561	2.48491	0.400721	20.8218	0.342696	1	2.19722	0.2925	0	0	0	0	C	13.8296
2466	2012	15.9196	0.00522734	6	0.026605	0.355336	21.1735	1.09861	0.045002	63.7531	0.128983	0	2.19722	0.485	1	4	0	0	C	8.20004
519	2012	13.527	0.00158022	6	0.007373	0.252177	19.9771	2.99573	0.36046	21.5798	0.275429	0	1.94591	0.276	0	0	1	1	C	0.749348
2360	2012	13.0568	0.000508117	6	0.084982	0.19185	20.6416	1.09861	0.058193	25.1	0.291058	0	2.07944	0.26	1	4	0	0	C	0.468259
600389	2012	16.2295	0.00344611	8	0.010665	0.710674	21.9	2.48491	0.639906	29.1866	0.53149	0	2.19722	0.2625	1	3	1	1	C	11.1786
2319	2012	14.2232	0.00197002	8	0.029431	0.253543	20.4529	1.38629	0.321811	32	0.248345	1	1.94591	0.0975	1	3	0	0	C	1.50335
600493	2012	18.2977	0.0283744	8	0.00943	0.516949	20.9716	2.19722	0.386918	28.5	0.405307	0	2.30259	0.11	1	3	0	0	C	88.4302
600479	2012	13.2539	0.000346649	6	0.079567	0.353255	21.2211	2.19722	0.592932	19.9421	0.182594	0	2.19722	0.4875	1	2	1	0	C	0.570312
2213	2012	14.4712	0.00453393	6	0.073587	0.24353	19.9152	1.60944	0.09893	20.3803	0.182244	0	1.94591	0.2375	0	0	0	0	C	1.92637
782	2012	17.0355	0.0118964	4	0.016007	0.480951	21.467	2.77259	0.249289	20.2263	0.398069	0	1.94591	0.122	0	0	0	0	C	25.0285
2476	2012	14.5594	0.00199814	6	0.048594	0.0751288	20.7749	1.09861	0.254717	44.1667	0.282788	0	2.19722	0.2475	1	2	0	0	C	2.104
788	2012	16.2624	0.00317314	4	0.020601	0.697721	22.0154	2.77259	0.592732	33.6175	0.107518	0	2.19722	0.206	0	0	1	0	C	11.5523
2465	2012	17.7749	0.0109293	6	0.055126	0.085269	22.2912	1.09861	0.270123	18.2512	0.105201	0	2.19722	0.6275	0	0	0	0	C	52.4229
2233	2012	14.4669	0.000374745	8	0.03923	0.322074	22.3562	1.60944	0.030001	20.1195	0.53309	0	2.19722	0.315	0	0	0	0	C	1.91819
2463	2012	14.5599	0.000449292	6	0.06327	0.267282	22.2677	1.09861	0.697339	27.4164	0.219855	0	2.19722	0.495	0	0	0	0	C	2.10512
600343	2012	17.0497	0.00893311	6	0.024536	0.450807	21.7677	2.30259	0.526609	25.1047	0.278155	0	2.07944	0.5725	0	0	1	1	C	25.3857
2075	2012	17.606	0.00543085	6	0.001778	0.485543	22.8217	1.94591	0.267082	74.8946	0.469707	0	1.94591	0.204	0	0	0	0	C	44.2782
2126	2012	16.0776	0.00387302	6	0.018553	0.456921	21.6313	1.79176	0.329363	12.6484	0.213936	0	2.3979	0.2125	1	2	0	0	C	9.60286
600210	2012	17.0896	0.00257017	8	0.019179	0.604857	23.0534	2.63906	0.291753	22.9948	0.386987	0	2.19722	0.345	1	3	0	0	C	26.4204
600801	2012	18.4168	0.00427688	6	0.029207	0.635073	23.8714	2.94444	0.477149	39.8814	0.552091	0	2.19722	0.745	1	3	0	0	C	99.6146
600148	2012	14.721	0.00297963	6	0.017337	0.581197	20.537	2.70805	0.605276	37.0126	0.198987	0	2.07944	0.22	0	0	1	1	C	2.47322
651	2012	19.3483	0.00235058	8	0.069221	0.7436	25.4014	2.83321	0.703689	18.2231	0.11807	1	2.07944	0.678	1	4	0	0	C	252.845
600810	2012	16.2165	0.00115266	6	-0.034124	0.75528	22.9822	2.94444	0.603493	52.9466	0.39289	0	2.19722	0.1325	1	3	0	0	C	11.0343
600449	2012	16.2511	0.00148389	6	0.0129	0.459442	22.7642	2.30259	0.084999	47.5731	0.545964	0	2.07944	0.3775	0	0	1	1	C	11.4228
2612	2012	16.1861	0.00406751	6	0.087894	0.133233	21.6908	0.693147	0.470261	55.4539	0.021439	0	1.94591	0.4775	1	3	0	0	C	10.7035
2284	2012	16.2703	0.00516652	6	0.038925	0.493306	21.5358	1.38629	0.608847	49.8451	0.259989	0	2.19722	0.205	0	0	0	0	C	11.6437
2006	2012	16.2678	0.00525528	8	-0.091767	0.540123	21.5163	2.19722	0.402761	29.9984	0.240484	0	2.19722	0.212	1	1	0	0	C	11.6152
2274	2012	15.7761	0.00174288	5	-0.019437	0.670418	22.1284	1.60944	0.617293	41.2525	0.40719	0	2.19722	0.0725	0	0	0	0	C	7.1038
600966	2012	0	0	8	0.002872	0.678501	23.0814	2.19722	0.338026	33.7676	0.340143	0	2.19722	0.3675	0	0	0	0	C	0
700	2012	15.6404	0.00153844	6	0.045551	0.660946	22.1174	2.77259	0.394686	36.2197	0.219031	1	1.60944	0.29	0	0	0	0	C	6.20198
2384	2012	16.3923	0.00480168	6	-0.041779	0.518023	21.7311	1.09861	0.058001	27.381	0.361602	0	2.19722	0.1775	1	3	0	0	C	13.1548
600889	2012	14.6271	0.000633899	8	0.010108	0.700127	21.9907	2.83321	0.443438	40.8403	0.342871	0	2.19722	0.16	0	0	0	0	C	2.2514
600380	2012	17.7442	0.00521198	6	0.045294	0.426835	23.001	2.48491	0.663459	48.0268	0.243096	0	1.94591	0.1575	1	4	0	0	C	50.8385
697	2012	0	0	6	0.0753	0.170988	20.2117	2.77259	0.044343	28.7997	0.572531	1	1.94591	0.33	0	0	0	0	C	0
600518	2012	16.8516	0.00115959	8	0.080261	0.410682	23.6113	2.48491	0.624367	30.4212	0.144799	1	2.19722	0.5675	1	3	0	0	C	20.8243
600238	2012	15.9352	0.00498901	6	0.099046	0.520635	21.2357	2.56495	0.339492	17.3931	0.144916	0	2.07944	0.105	1	2	0	0	C	8.32829
2618	2012	16.0643	0.00732887	6	0.043024	0.317122	20.9803	0.693147	0.227177	45.6975	0.256488	1	1.60944	0.5225	0	0	0	0	C	9.47649
600987	2012	16.2703	0.00413553	8	0.113289	0.280455	21.7584	2.19722	0.588181	31.3076	0.486157	0	2.19722	0.565	1	4	0	0	C	11.644
600352	2012	17.7027	0.00284328	6	0.047189	0.511931	23.5655	2.30259	0.101704	13.2678	0.234795	1	2.19722	0.325	0	0	0	0	C	48.7716
2615	2012	14.5115	0.00291344	6	0.059208	0.187136	20.3499	0.693147	0.002384	49.5	0.100792	1	2.07944	0.2625	1	2	0	0	C	2.0056
708	2012	15.4584	0.00121528	6	0.051296	0.309464	22.1712	2.77259	0.670086	29.9549	0.586659	0	2.3979	0.628	0	0	1	0	C	5.17
510	2012	15.7778	0.00309193	6	0.001878	0.509003	21.5567	2.99573	0.139205	9.5174	0.595248	0	2.19722	0.1325	1	4	0	0	C	7.11538
2367	2012	16.0962	0.00369734	8	0.070661	0.382925	21.6964	1.09861	0.417802	46.5519	0.169694	1	2.19722	0.3075	1	3	0	0	C	9.78369
2092	2012	17.5494	0.00190832	7	0.012209	0.672705	23.8104	1.94591	0.288861	16.7205	0.519338	0	2.56495	0.528	1	4	0	0	C	41.8407
2193	2012	13.9922	0.00066412	6	0.001132	0.626565	21.3092	1.79176	0.608664	28.5	0.303126	0	2.70805	0.1075	1	4	1	0	C	1.19322
777	2012	16.5947	0.00928816	7	0.031992	0.409436	21.2737	2.77259	0.468058	26.0585	0.156235	0	2.19722	0.454	0	0	1	1	C	16.1054
901	2012	16.0906	0.00718298	6	0.032402	0.381999	21.0266	2.63906	0.345821	22.6459	0.116973	0	2.3979	0.376	0	0	1	1	C	9.72845
600562	2012	15.5654	0.00908363	6	0.022222	0.448974	20.2667	2.30259	0.278887	27.33	0.3419	0	2.19722	0.303333	0	0	1	1	C	5.75382
600582	2012	18.4677	0.00598998	8	0.10223	0.487123	23.5853	2.3979	0.811473	61.8959	0.147543	0	2.19722	0.867813	0	0	1	1	C	104.811
600585	2012	20.2513	0.00876157	8	0.073834	0.415288	25.1952	2.3979	0.746286	36.1997	0.563234	0	2.07944	0.6825	1	4	0	0	C	623.534
600513	2012	13.6048	0.00182758	6	0.064662	0.209353	19.9152	2.30259	0.412507	38.641	0.202695	0	2.19722	0.3625	0	0	0	0	C	0.81
600237	2012	15.8391	0.00488985	7	0.018153	0.460869	21.1597	2.56495	0.320855	23.6403	0.378446	0	1.94591	0.385	0	0	0	0	C	7.56564
2626	2012	15.7957	0.00536609	6	0.07533	0.0646714	21.0233	0.693147	0.513102	35.0018	0.26518	1	2.19722	0.36	0	0	0	0	C	7.24382
600196	2012	17.3115	0.00129304	8	0.072108	0.399986	23.9622	2.70805	0.64374	41.0916	0.101748	0	2.19722	0.6525	0	0	0	0	C	32.9818
738	2012	16.7793	0.00409054	6	0.04251	0.423271	22.2784	2.77259	0.049674	29.638	0.207013	0	2.56495	0.386	0	0	1	1	C	19.3719
600078	2012	15.1211	0.000635734	6	0.008534	0.679263	22.4818	2.77259	0.432794	25.7823	0.35261	0	2.19722	0.285	0	0	0	0	C	3.6899
601369	2012	17.0285	0.00168256	8	0.069484	0.609437	23.4159	1.09861	0.450828	61.5736	0.095072	0	2.19722	0.623333	1	4	0	0	C	24.8523
2498	2012	16.3549	0.00267768	7	0.053962	0.190109	22.2777	1.09861	0.144308	74.8946	0.105598	0	2.19722	0.23	1	3	0	0	C	12.6725
2111	2012	15.7179	0.00368229	7	0.048788	0.395674	21.3221	1.79176	0.292555	37.0815	0.177623	0	2.19722	0.34	0	0	0	0	C	6.70186
2456	2012	18.0073	0.013842	6	0.067191	0.729197	22.2874	1.09861	0.613988	27.2727	0.290124	0	1.79176	0.4725	1	4	0	0	C	66.1439
600426	2012	13.0622	3.91381e-05	6	0.037539	0.540934	23.2106	2.3979	0.626279	31.1451	0.600006	0	2.3979	0.5275	0	0	1	0	C	0.470799
2507	2012	15.2642	0.00379139	6	0.112605	0.152082	20.8393	1.09861	0.326817	35.5695	0.370482	0	2.30259	0.6425	1	2	0	0	C	4.25766
2639	2012	16.3939	0.0108755	8	0.056723	0.0646714	20.9151	0.693147	0.065336	30.69	0.094406	1	2.19722	0.33	0	0	0	0	C	13.1757
601216	2012	16.937	0.00286979	6	0.052876	0.315595	22.7905	0.693147	0.114272	36.5625	0.432064	0	2.19722	0.27	1	3	0	0	C	22.6799
2587	2012	14.4696	0.00310967	6	0.083844	0.154916	20.2428	0.693147	0.255294	30.4259	0.022596	0	2.19722	0.515	1	4	0	0	C	1.9233
2215	2012	16.8136	0.00993701	6	0.065358	0.314975	21.425	1.60944	0.393174	29.5266	0.132664	1	1.94591	0.2675	1	4	0	0	C	20.0464
48	2012	13.7846	0.000800176	6	0.024975	0.592418	20.9153	2.94444	0.35306	24.1316	0.264498	1	2.3979	0.0825	0	0	0	0	C	0.9696
600275	2012	0	0	5	0.014949	0.261217	19.9152	2.56495	0.211603	20.7672	0.153906	0	2.19722	0.323333	0	0	0	0	C	0
601877	2012	16.6995	0.00180663	8	0.141522	0.49091	23.0158	1.09861	0.31983	65.4209	0.096356	0	2.3979	0.56	1	4	0	0	C	17.8859
530	2012	16.3874	0.00445674	6	0.042913	0.349769	21.8007	2.99573	0.303494	21.9578	0.137878	1	2.19722	0.35	0	0	0	0	C	13.0903
600594	2012	17.0651	0.0113229	6	0.148782	0.321196	21.5461	2.19722	0.505159	24.0848	0.100647	1	2.19722	0.62	0	0	0	0	C	25.7808
601003	2012	15.131	0.00016534	6	0.005439	0.760589	23.8385	1.79176	0.846367	74.8946	0.429678	0	2.70805	0.273333	0	0	0	0	C	3.72671
2529	2012	15.7927	0.00666471	8	0.006525	0.0837251	20.8036	1.09861	0.422523	24.2786	0.23606	1	2.19722	0.2475	0	0	0	0	C	7.22231
600559	2012	15.6685	0.00377331	6	0.066393	0.631219	21.2483	2.3979	0.732887	36.1058	0.204613	0	2.19722	0.495	0	0	0	0	C	6.379
2258	2012	16.9569	0.015507	6	0.07981	0.163241	21.1234	1.60944	0.681824	27.26	0.295156	0	2.19722	0.3875	0	0	1	0	C	23.1368
600290	2012	14.4674	0.000509458	7	0.009073	0.48827	22.0496	2.56495	0.445732	37.7318	0.080968	0	2.19722	0.22	1	4	0	0	C	1.91921
559	2012	18.1567	0.00896804	8	0.044579	0.535614	22.8708	2.94444	0.600122	51.5291	0.27875	0	2.19722	0.354	1	4	0	0	C	76.7963
2414	2012	16.0371	0.00381972	6	0.024925	0.0646714	21.6047	1.09861	0.159051	68.3672	0.032865	1	1.94591	0.48	1	4	0	0	C	9.22233
600552	2012	16.0116	0.0084424	6	0.135705	0.454645	20.7861	2.3979	0.513301	33.8464	0.31731	0	1.94591	0.4625	0	0	1	1	C	8.98962
600378	2012	15.1182	0.00349455	6	0.066575	0.384571	20.7747	2.48491	0.490127	23.1344	0.124971	0	2.19722	0.43	0	0	1	1	C	3.67905
600160	2012	16.916	0.00334784	8	0.090423	0.119438	22.6155	2.70805	0.61794	51.9273	0.445337	0	2.48491	0.35	1	3	0	0	C	22.2098
63	2012	0	0	8	-0.024241	0.789302	25.4003	2.77259	0.630252	30.7607	0.066048	0	2.63906	0.606	0	0	0	0	C	0
600298	2012	17.9793	0.0118096	8	0.051451	0.476868	22.4182	2.56495	0.571877	39.3656	0.387036	0	2.3979	0.5975	1	2	0	0	C	64.3162
600107	2012	13.539	0.000295855	6	0.014198	0.737347	21.6646	2.77259	0.268028	20.3858	0.090321	0	2.19722	0.545	1	4	1	0	C	0.758425
2295	2012	16.9896	0.0194771	6	0.004547	0.317346	20.9281	1.38629	0.014241	18.8351	0.280093	0	2.19722	0.1275	1	2	0	0	C	23.9044
600367	2012	16.8232	0.0116483	8	0.016554	0.243384	21.2758	2.48491	0.468569	39.6703	0.225297	0	2.19722	0.24	0	0	0	0	C	20.2407
600331	2012	16.3491	0.00155972	6	-0.052064	0.798017	22.8123	2.48491	0.3477	26.3953	0.275238	0	2.19722	0.175	1	2	0	0	C	12.5981
982	2012	17.2803	0.00632722	6	0.055291	0.660087	22.3432	2.56495	0.477777	33.3477	0.153309	1	2.19722	0.418	0	0	0	0	C	31.9688
2090	2012	16.3054	0.0100562	6	0.03883	0.498204	20.905	1.94591	0.522239	47.5117	0.170801	0	2.19722	0.39	1	3	0	0	C	12.06
2610	2012	17.4091	0.0103472	6	-0.015231	0.638293	21.9801	0.693147	0.351612	22.6665	0.286105	1	2.19722	0.225	0	0	0	0	C	36.3642
600725	2012	16.2513	0.000735263	7	-0.089232	0.886787	23.4666	2.83321	0.597308	41.7871	0.430149	0	2.19722	0.23	0	0	1	0	C	11.4251
2021	2012	16.0577	0.00322097	6	0.007819	0.630337	21.7958	2.19722	0.204868	19.8927	0.145818	0	2.48491	0.116	0	0	0	0	C	9.41382
600545	2012	14.552	0.000295362	6	0.02178	0.72324	22.6794	2.30259	0.299961	26.5577	0.105461	0	2.19722	0.3875	0	0	0	0	C	2.08868
600288	2012	14.8263	0.000854443	8	0.029883	0.444227	21.8913	2.56495	0.354943	34.5238	0.146205	0	2.19722	0.2625	1	4	0	0	C	2.74766
2130	2012	15.507	0.00297729	7	0.050069	0.453378	21.3238	1.79176	0.006746	50.8007	0.255078	0	1.94591	0.286667	1	3	0	0	C	5.4278
2334	2012	16.1894	0.00778837	4	0.054625	0.102329	21.0445	1.09861	0.047927	18.6179	0.071903	1	2.19722	0.28	0	0	0	0	C	10.7388
570	2012	15.7495	0.00221948	6	0.017814	0.402746	21.86	2.94444	0.008637	30.0152	0.181629	0	2.19722	0.178	0	0	0	0	C	6.91699
600737	2012	17.6451	0.00496449	8	-0.081179	0.779941	22.9506	2.83321	0.547358	59.5979	0.401613	0	1.94591	0.21	0	0	1	1	C	46.0452
2073	2012	17.0742	0.00409425	8	0.033198	0.502244	22.5724	1.94591	0.321371	19.4952	0.122611	0	2.19722	0.516	1	4	0	0	C	26.016
600498	2012	18.5143	0.00876125	6	0.044934	0.52232	23.2517	2.48491	0.751241	51.3369	0.074376	0	2.3979	0.705	0	0	1	1	C	109.818
2552	2012	14.7793	0.0029908	6	0.051469	0.0805881	20.5915	0.693147	0.060288	43.5	0.139646	0	1.94591	0.3225	1	3	0	0	C	2.62158
2329	2012	16.8927	0.016737	6	0.030191	0.301032	20.9828	1.09861	0.024399	42.5047	0.33288	0	1.60944	0.3025	0	0	0	0	C	21.6977
586	2012	15.5341	0.0108462	6	0.016658	0.582026	20.058	2.89037	0.324723	20.6782	0.091405	1	1.60944	0.198	0	0	0	0	C	5.57662
601208	2012	16.9017	0.00912806	6	0.056374	0.100871	21.5981	0.693147	0.259561	37.7481	0.185811	1	1.94591	0.47	1	3	0	0	C	21.8928
2037	2012	15.7582	0.00150785	6	0.054948	0.60831	22.2552	2.19722	0.837437	30.2596	0.149734	0	2.19722	0.5	0	0	0	0	C	6.97723
600391	2012	14.6709	0.000655405	6	0.010197	0.471344	22.0012	2.48491	0.597	36.0184	0.248776	1	2.19722	0.4025	0	0	1	1	C	2.35232
600319	2012	15.0823	0.00135319	4	-0.18833	0.826084	21.6876	2.48491	0.514692	17.5012	0.555779	0	2.19722	0.12	0	0	0	0	C	3.54944
902	2012	13.8189	0.000874185	6	-0.040916	0.684333	20.8611	2.63906	0.334935	28.3936	0.278128	0	2.07944	0.24	1	2	1	1	C	1.00336
600983	2012	16.8206	0.00493712	8	0.074243	0.611951	22.1315	2.19722	0.162144	33.5688	0.133569	0	2.48491	0.505	0	0	0	0	C	20.1873
2158	2012	13.6036	0.000809761	6	0.106645	0.225823	20.7224	1.79176	0.731876	36.8148	0.291144	1	2.19722	0.4875	0	0	0	0	C	0.809041
600528	2012	16.0506	0.000211925	8	0.016506	0.856376	24.5099	2.48491	0.563677	49.4614	0.042347	0	2.19722	0.67	1	4	1	1	C	9.34753
39	2012	18.7079	0.00211565	8	0.030645	0.648892	24.8663	2.94444	0.464776	53.7291	0.184288	0	2.07944	0.568	0	0	1	1	C	133.27
600300	2012	18.3544	0.0115969	6	0.019118	0.580037	22.8114	2.56495	0.583687	31.8718	0.316228	0	2.3979	0.1975	0	0	0	0	C	93.5859
2574	2012	15.976	0.00200987	6	0.0171	0.349003	22.1857	0.693147	0.06426	29.957	0.00724	1	1.94591	0.3275	1	4	0	0	C	8.67546
2451	2012	12.7219	0.000317378	6	0.006768	0.397395	20.7773	1.09861	0.041146	66.3934	0.123825	0	1.94591	0.12	0	0	0	0	C	0.335
600592	2012	17.8492	0.0260556	8	0.042347	0.375048	21.4968	2.3979	0.481963	40.4113	0.224753	0	2.07944	0.3575	0	0	0	0	C	56.4712
66	2012	19.3591	0.00652329	8	0.002436	0.738523	24.3915	2.77259	0.023147	53.9174	0.101545	0	2.19722	0.082	0	0	1	1	C	255.606
2129	2012	18.1231	0.0076839	6	-0.010115	0.624017	22.9918	1.79176	0.749896	41.1478	0.304767	0	2.3979	0.03	0	0	0	0	C	74.2642
852	2012	15.5037	0.00248822	6	0.059435	0.444679	21.4999	2.70805	0.016316	67.5	0.369444	0	2.19722	0.446	0	0	1	1	C	5.4096
2088	2012	15.2364	0.00223818	6	0.045746	0.216137	21.3385	1.94591	0.435896	33.0259	0.34803	0	1.94591	0.39	0	0	0	0	C	4.14093
600418	2012	18.6172	0.00621952	8	0.025795	0.685782	23.6972	2.48491	0.491195	34.8591	0.346233	1	2.19722	0.3875	1	4	0	0	C	121.711
2448	2012	15.5323	0.00280363	5	0.072072	0.178254	21.4091	1.09861	0.14441	19.1921	0.265385	0	2.19722	0.6375	1	3	0	0	C	5.56657
21	2012	15.4951	0.000526799	8	0.00083	0.59178	23.0438	2.94444	0.622168	49.6362	0.123528	0	2.19722	0.182	0	0	1	1	C	5.36354
2246	2012	14.6107	0.0013801	8	0.048091	0.422238	21.1963	1.60944	0.748582	50.4383	0.304733	0	2.19722	0.2725	0	0	1	1	C	2.21484
659	2012	15.8753	0.00131986	6	-0.034256	0.551759	22.5055	2.83321	0.327938	26.3926	0.541759	0	2.19722	0.39	0	0	0	0	C	7.84406
581	2012	16.5306	0.00136625	8	0.084501	0.189489	23.1262	2.70805	0.602131	20.0019	0.127063	0	2.3979	0.522	0	0	0	0	C	15.1052
2135	2012	16.2404	0.00196242	6	0.014953	0.689958	22.474	1.79176	0.551707	39.0729	0.102593	0	2.19722	0.215	1	4	0	0	C	11.3011
962	2012	18.9095	0.0283744	8	0.022195	0.470915	22.2557	2.56495	0.479698	45.8035	0.294214	0	2.19722	0.6	0	0	1	1	C	163.046
600423	2012	14.7507	0.000592986	8	0.008619	0.636096	22.181	2.30259	0.429537	36.2988	0.63676	0	2.19722	0.2125	0	0	0	0	C	2.5476
600303	2012	19.4289	0.0283744	8	0.019187	0.667241	22.8126	2.56495	0.223794	20.6521	0.264526	0	2.19722	0.31	1	4	0	0	C	274.081
2532	2012	15.0995	0.00283828	7	0.068966	0.246334	20.964	1.09861	0.063129	21.9643	0.32502	1	2.19722	0.375	1	3	0	0	C	3.61087
601005	2012	20.2513	0.0283744	8	0.003178	0.865205	24.1607	1.79176	0.700815	46.2055	0.266257	0	2.19722	0.73	0	0	1	0	C	623.534
600416	2012	17.7566	0.00376411	6	-0.016089	0.839832	23.3389	2.3979	0.375915	34.8971	0.105118	0	2.3979	0.18	0	0	1	0	C	51.4754
2248	2012	15.7434	0.0022317	6	-0.040603	0.609565	21.8484	1.60944	0.291871	21.2235	0.308471	0	2.19722	0.0475	0	0	0	0	C	6.87497
990	2012	16.5855	0.00526059	6	0.008397	0.455937	21.833	2.56495	0.509467	40.11	0.202109	0	1.94591	0.245	0	0	1	0	C	15.9582
600130	2012	15.5409	0.00595139	6	0.072624	0.198573	20.665	2.56495	0.394599	21.7125	0.107244	0	2.19722	0.0833333	0	0	1	0	C	5.61459
2438	2012	14.9791	0.00275447	8	0.05593	0.278262	20.8736	1.09861	0.023367	22.5	0.153232	0	1.94591	0.39	0	0	0	0	C	3.20135
2452	2012	14.0061	0.00095527	6	0.038732	0.170484	20.9596	1.09861	0.069503	24.4306	0.148323	0	1.94591	0.425	1	2	0	0	C	1.21
538	2012	17.2373	0.0028717	8	0.148398	0.341024	23.0901	2.99573	0.862892	41.5236	0.117366	0	2.3979	0.58	0	0	0	0	C	30.6237
988	2012	17.618	0.0112908	6	0.038	0.33784	22.1018	2.56495	0.515332	37.7904	0.214875	0	2.19722	0.34	0	0	1	0	C	44.8138
2411	2012	16.1124	0.00829181	6	0.052341	0.284904	20.9049	1.09861	0.001579	21.5814	0.211276	0	2.19722	0.2725	1	3	0	0	C	9.94325
600478	2012	15.8616	0.00314712	6	-0.028317	0.507756	21.6228	2.30259	0.24975	19.9126	0.201033	0	2.19722	0.3	0	0	0	0	C	7.73725
600081	2012	14.7601	0.00138906	6	0.081701	0.508824	21.3392	2.77259	0.663002	65	0.249168	0	2.19722	0.1175	0	0	1	1	C	2.57177
600299	2012	17.0966	0.0014313	6	-0.055833	0.891044	23.6458	2.56495	0.572996	53.9585	0.247201	0	2.19722	0.5175	0	0	1	1	C	26.6046
2333	2012	12.1679	0.000132639	7	0.058173	0.0998328	21.0957	1.09861	0.008739	69.9579	0.154506	0	1.60944	0.7125	0	0	0	0	C	0.1925
790	2012	16.8729	0.0233282	6	0.03593	0.401343	20.631	2.70805	0.250842	22.5234	0.176356	1	2.19722	0.282	0	0	0	0	C	21.2715
2194	2012	16.1048	0.00444377	6	0.017691	0.109881	21.521	1.79176	0.008385	29.8036	0.150715	0	2.19722	0.1675	0	0	0	0	C	9.86777
2580	2012	15.7158	0.00503921	6	0.039805	0.396993	21.0063	0.693147	0.3009	13.5092	0.1414	0	2.19722	0.5175	0	0	0	0	C	6.6876
600273	2012	16.9776	0.0163131	6	0.009618	0.581997	21.0934	2.30259	0.509669	50.9651	0.474704	0	2.19722	0.0775	0	0	0	0	C	23.6201
2137	2012	16.767	0.0216447	7	0.034788	0.376815	20.6	1.79176	0.662427	51.6696	0.287459	0	2.19722	0.25	0	0	0	0	C	19.1336
600408	2012	17.972	0.00872121	5	0.003421	0.562795	22.714	2.30259	0.021568	31.5661	0.393224	0	2.19722	0.24	1	4	0	0	C	63.8498
600724	2012	15.6747	0.000299697	7	0.024964	0.791601	23.7874	2.83321	0.872362	74.8946	0.036135	0	1.94591	0.32	1	2	0	0	C	6.41843
2490	2012	17.7102	0.00929688	6	0.026518	0.441274	22.3883	1.09861	0.012678	35.0338	0.346945	0	2.19722	0.3675	1	3	0	0	C	49.141
2577	2012	13.9108	0.000723025	6	0.048892	0.0646714	21.1429	0.693147	0.092438	69.9947	0.233528	1	1.60944	0.22	0	0	0	0	C	1.1
2052	2012	17.4849	0.0124362	3	0.061261	0.599513	21.872	1.94591	0.103271	32.0454	0.112281	1	2.19722	0.448	0	0	0	0	C	39.227
912	2012	14.9112	0.000234604	6	0.006233	0.760189	23.2688	2.63906	0.129457	59.3333	0.191894	0	1.60944	0.21	1	3	0	0	C	2.99118
600146	2012	11.0021	0.00012872	5	0.024609	0.190158	19.96	2.63906	0.14573	9.5174	0.150118	0	2.07944	0.0433333	0	0	0	0	C	0.06
600152	2012	16.0238	0.00323147	5	-0.047488	0.647858	21.7587	2.70805	0.427119	24.2798	0.274397	0	2.19722	0.14	0	0	0	0	C	9.10043
600866	2012	17.4799	0.0117123	6	-0.062371	0.509532	21.927	2.94444	0.248839	17.5179	0.415056	0	2.19722	0.125	1	3	0	0	C	39.0325
600038	2012	13.1108	9.91245e-05	6	0.023175	0.679846	22.3299	2.56495	0.662753	50.0538	0.024948	0	2.48491	0.58	0	0	1	1	C	0.494259
600589	2012	12.4292	8.0308e-05	6	0.033851	0.358006	21.8589	2.48491	0.459604	22.5826	0.217303	1	1.94591	0.34	1	3	0	0	C	0.25
600666	2012	13.8822	0.000706794	6	0.023527	0.714406	21.137	2.99573	0.464026	32.3907	0.100353	0	2.70805	0.3425	0	0	1	0	C	1.069
600409	2012	16.5871	0.000981478	8	0.006712	0.647048	23.5136	2.30259	0.54651	39.6709	0.493953	0	2.19722	0.45	1	4	1	0	C	15.9847
2249	2012	16.7799	0.00528585	8	0.053042	0.288298	22.0226	1.60944	0.167261	33.8548	0.180006	0	2.19722	0.2075	1	3	0	0	C	19.3823
601717	2012	16.1469	0.000792035	6	0.124165	0.280204	23.2878	1.09861	0.224731	32.1437	0.11995	0	2.19722	0.526667	0	0	0	0	C	10.2926
2080	2012	17.9718	0.0107941	8	0.024344	0.547422	22.5006	1.94591	0.181705	54.3246	0.308778	0	2.07944	0.378	0	0	1	1	C	63.8368
600137	2012	14.9774	0.00518676	5	0.016824	0.268231	20.239	2.70805	0.579374	42.683	0.199381	0	1.60944	0.12	1	3	0	0	C	3.19585
2576	2012	16.6437	0.0164887	7	0.017326	0.153369	20.7487	0.693147	0.01928	35.8166	0.1879	0	1.94591	0.165	0	0	0	0	C	16.914
981	2012	16.18	0.000566788	7	0.038554	0.790009	23.6556	2.56495	0.224077	74.8946	0.047327	0	2.07944	0.296	1	2	0	0	C	10.639
2214	2012	15.7375	0.00972477	6	0.047711	0.349169	20.3706	1.60944	0.045032	31.1665	0.145641	1	1.94591	0.31	0	0	0	0	C	6.83478
601113	2012	16.9997	0.00947336	6	0.029871	0.327605	21.6589	0.693147	0.09442	52.5	0.290456	1	2.19722	0.38	0	0	0	0	C	24.147
2560	2012	13.0429	0.000290301	8	0.035061	0.366348	21.1875	0.693147	0.028387	28.3651	0.084489	0	1.94591	0.1275	1	3	0	0	C	0.4618
601179	2012	17.7079	0.00167693	8	0.003091	0.496963	24.0986	1.09861	0.248551	59.9309	0.16254	0	1.94591	0.55	1	4	1	1	C	49.0258
600336	2012	15.6764	0.00222357	6	0.057221	0.733123	21.785	2.56495	0.499813	45.7269	0.201278	0	1.94591	0.355	0	0	0	0	C	6.42941
2396	2012	17.3025	0.0105837	8	0.105575	0.300095	21.851	1.09861	0.717102	28.2159	0.049299	0	2.48491	0.3975	0	0	1	0	C	32.688
600690	2012	17.8039	0.00108609	8	0.087759	0.689542	24.629	2.99573	0.696316	23.4381	0.106318	0	2.19722	0.3625	1	4	0	0	C	53.9661
600760	2012	18.3573	0.0283744	6	-0.013244	0.710757	21.9048	2.83321	0.101407	15.9725	0.307694	0	2.19722	0.263333	0	0	1	1	C	93.8545
600399	2012	14.7586	0.000254819	6	0.002034	0.831382	23.0335	2.56495	0.491333	42.0593	0.147575	0	2.70805	0.355	0	0	0	0	C	2.56788
2297	2012	16.3163	0.0105772	7	0.018469	0.430887	20.8653	1.38629	0.231903	17.7283	0.400756	1	2.07944	0.305	0	0	1	0	C	12.1918
887	2012	16.6325	0.00428135	6	0.140442	0.495446	22.086	2.70805	0.77183	57.5526	0.204076	0	1.94591	0.572	0	0	0	0	C	16.7269
2087	2012	16.9705	0.00505388	6	0.017272	0.614765	22.2581	1.94591	0.139523	32.9976	0.415499	0	2.19722	0.318	1	4	1	0	C	23.4524
2511	2012	15.5673	0.00168284	6	0.046377	0.356181	21.9546	1.09861	0.583499	30.0617	0.372765	0	2.3979	0.47	1	2	0	0	C	5.76499
2569	2012	12.3279	0.000255223	8	0.045376	0.307434	20.6012	0.693147	0.150189	59.5457	0.150977	0	2.19722	0.3025	0	0	0	0	C	0.2259
2139	2012	14.2826	0.00181217	6	0.038002	0.428196	20.5959	1.79176	0.129808	28.0781	0.173089	1	2.19722	0.1825	0	0	0	0	C	1.59539
2361	2012	14.7472	0.00242902	6	0.05718	0.436209	20.7675	1.09861	0.012972	35.25	0.174872	1	2.30259	0.1325	1	2	0	0	C	2.53887
600860	2012	15.4379	0.00343401	8	-0.116706	0.591505	21.1119	2.94444	0.665712	47.7773	0.338036	0	2.3979	0.22	0	0	1	0	C	5.0653
2262	2012	14.4745	0.00143728	8	0.10271	0.492551	21.0195	1.60944	0.637487	41.2306	0.152111	0	2.30259	0.6825	0	0	0	0	C	1.93293
2512	2012	16.0622	0.00681153	6	0.047991	0.201798	21.0513	1.09861	0.019977	58.2877	0.213386	1	1.94591	0.1625	0	0	0	0	C	9.45633
2426	2012	15.0775	0.00173042	5	0.033112	0.326205	21.4369	1.09861	0.1067	44.9269	0.228885	0	2.19722	0.1475	0	0	0	0	C	3.53238
600216	2012	16.2719	0.00165255	6	0.120598	0.121957	22.6774	2.63906	0.588202	22.143	0.17717	0	2.3979	0.3	0	0	0	0	C	11.6632
600742	2012	14.3549	0.000358412	6	0.094166	0.299588	22.2887	2.83321	0.41456	20.1416	0.198336	0	2.19722	0.3525	0	0	1	1	C	1.71499
2318	2012	15.8752	0.00284204	6	0.058281	0.395308	21.7384	1.38629	0.712512	42.4002	0.316372	0	2.19722	0.6425	1	4	0	0	C	7.84345
2415	2012	16.6027	0.00153313	6	0.187313	0.18113	23.0831	1.09861	0.701131	42.4223	0.061314	0	2.19722	0.575	1	3	1	1	C	16.2351
600563	2012	15.6421	0.00367692	6	0.151744	0.113588	21.2478	2.3979	0.610624	37.3333	0.224917	0	2.19722	0.4575	0	0	0	0	C	6.21258
600495	2012	17.1736	0.0114417	8	0.052418	0.329104	21.6441	2.19722	0.440252	31.0494	0.175738	0	2.3979	0.5725	0	0	1	1	C	28.733
2471	2012	13.2857	0.000119465	6	0.01069	0.612394	22.3182	1.09861	0.30323	60.4814	0.105216	0	2.3979	0.17	1	3	0	0	C	0.588698
2304	2012	15.9855	0.000370187	7	0.187313	0.378192	23.887	1.38629	0.768283	34.0515	0.131991	1	2.30259	0.65	1	1	0	0	C	8.75777
2362	2012	16.3726	0.0118222	6	0.010633	0.141362	20.8104	1.09861	0.262361	22.4335	0.279233	0	2.3979	0.0425	1	2	0	0	C	12.8979
2101	2012	16.4281	0.007754	6	0.044202	0.439454	21.2876	1.94591	0.493364	19.5411	0.386185	0	2.07944	0.25	0	0	1	0	C	13.634
2217	2012	16.1647	0.00707661	3	-0.008462	0.391867	21.1157	1.60944	0.001579	21.8376	0.439194	0	2.19722	0.13	0	0	0	0	C	10.477
600022	2012	17.9201	0.00113936	8	-0.072089	0.757358	24.6973	2.19722	0.744746	39.5948	0.633332	0	2.19722	0.1275	0	0	0	0	C	60.6152
2606	2012	16.1554	0.00767454	6	0.027827	0.462971	21.0253	0.693147	0.02089	42	0.273654	1	2.48491	0.32	1	4	0	0	C	10.3802
2293	2012	16.9336	0.00965994	6	0.163301	0.191279	21.5733	1.38629	0.872362	39.1841	0.143102	0	2.30259	0.515	1	2	0	0	C	22.602
2347	2012	15.7949	0.00586352	6	0.034653	0.307012	20.9339	1.09861	0.049756	48.875	0.242862	1	2.19722	0.135	0	0	0	0	C	7.23807
703	2012	18.9466	0.00796615	6	0.021354	0.671032	23.7792	2.77259	0.235843	71.1676	0.344687	0	2.19722	0.322	1	4	0	0	C	169.205
601992	2012	19.2828	0.0028478	8	0.037881	0.699084	25.1441	0.693147	0.652136	43.0664	0.184353	0	2.3979	0.733333	0	0	0	0	C	236.828
600111	2012	18.1291	0.00421142	8	0.094773	0.43717	23.594	2.77259	0.261954	38.9165	0.12	0	2.48491	0.3175	0	0	0	0	C	74.7054
2595	2012	13.7385	0.000429103	6	0.091668	0.0646714	21.4923	0.693147	0.426063	29.8985	0.19008	0	2.19722	0.395	1	1	0	0	C	0.925867
2031	2012	16.267	0.00430505	6	0.041504	0.489732	21.7149	2.19722	0.23295	20.4685	0.313353	0	2.19722	0.378	0	0	0	0	C	11.6052
2152	2012	16.938	0.00564687	6	0.144599	0.255358	22.1147	1.79176	0.799881	47.7	0.07224	0	2.07944	0.4825	0	0	0	0	C	22.7028
2001	2012	16.3301	0.00157768	8	0.108509	0.227534	22.7819	2.19722	0.747906	56.3566	0.2596	0	2.3979	0.41	1	3	0	0	C	12.3612
2067	2012	15.1476	0.000727375	6	0.002265	0.429252	22.3736	1.94591	0.051207	16.2622	0.427391	0	2.48491	0.328	1	3	0	0	C	3.78877
2547	2012	14.5658	0.00145274	6	-0.061195	0.479419	21.1001	0.693147	0.192437	51.0211	0.405383	1	1.79176	0.2175	0	0	0	0	C	2.11767
2236	2012	16.7757	0.00568104	6	0.187313	0.36786	21.9463	1.60944	0.570835	44.1235	0.045844	1	1.94591	0.6175	0	0	0	0	C	19.3009
836	2012	15.6196	0.00258169	6	0.025329	0.574331	21.5789	2.77259	0.275702	24.0518	0.202668	0	2.19722	0.168	1	4	0	0	C	6.07435
2346	2012	0	0	6	0.018515	0.144601	20.8454	1.09861	0.06096	70.4444	0.186073	0	2.19722	0.1475	0	0	0	0	C	0
727	2012	16.8992	0.018351	6	-0.060888	0.649322	20.8973	2.77259	0.29218	22.6999	0.407954	0	1.94591	0.1	1	4	1	1	C	21.8398
2562	2012	15.1303	0.00184241	6	-0.028516	0.608514	21.427	0.693147	0.079839	32.6523	0.151325	1	2.07944	0.175	0	0	0	0	C	3.72401
2390	2012	15.7749	0.00531612	6	0.035638	0.233767	21.0119	1.09861	0.325475	40.1613	0.0751	1	2.3979	0.165	0	0	0	0	C	7.095
2591	2012	15.8141	0.0090891	7	0.031341	0.114109	20.5148	0.693147	0.012995	34.375	0.063931	0	2.19722	0.2075	0	0	0	0	C	7.37884
600843	2012	13.898	0.000675184	6	0.043273	0.462681	21.1985	2.94444	0.049565	23.4793	0.154828	0	2.19722	0.0633333	0	0	0	0	C	1.086
600172	2012	13.8155	0.000259966	6	0.044474	0.473826	22.0705	2.70805	0.340057	24.828	0.46466	0	2.19722	0.5125	0	0	0	0	C	1
898	2012	17.9099	0.000592669	8	-0.043265	0.523603	25.3407	2.77259	0.815656	67.2934	0.506307	0	2.07944	0.336	1	4	1	1	C	60
2302	2012	14.5891	0.000710408	6	0.043912	0.569359	21.8388	1.38629	0.464695	50.7878	0.505803	0	2.19722	0.325	0	0	1	1	C	2.1675
813	2012	16.6499	0.0283744	4	-0.023168	0.301876	20.2036	2.70805	0.598796	56.7756	0.197208	0	2.30259	0.332	0	0	0	0	C	17.0192
600997	2012	15.674	0.000304769	8	0.024321	0.588357	23.77	2.19722	0.653359	56.7279	0.398732	0	2.19722	0.4475	0	0	0	0	C	6.41435
2520	2012	16.0562	0.00986683	6	0.070906	0.226784	20.6748	1.09861	0.021773	50.8323	0.20633	1	1.94591	0.325	1	2	0	0	C	9.4
600218	2012	15.3244	0.00186184	8	0.008007	0.541956	21.6106	2.70805	0.520578	44.3869	0.350498	0	2.3979	0.3275	1	4	0	0	C	4.52192
2389	2012	16.8325	0.0119292	6	0.038086	0.0763629	21.2613	1.09861	0.137574	35.8168	0.161323	1	2.3979	0.4775	1	2	0	0	C	20.4298
600351	2012	16.9843	0.00824365	8	0.03809	0.439943	21.7826	2.3979	0.304504	21.5241	0.346767	0	2.19722	0.27	1	4	0	0	C	23.7778
2588	2012	16.4528	0.00343971	6	0.071802	0.433021	22.1251	0.693147	0.43475	23.1538	0.107258	0	1.60944	0.46	1	4	0	0	C	13.9749
2182	2012	15.8501	0.00274124	6	0.006139	0.589289	21.7494	1.79176	0.0177	30.0083	0.346047	1	2.19722	0.2575	0	0	0	0	C	7.64885
878	2012	18.6848	0.0040992	8	0.004128	0.743027	24.1817	2.70805	0.631365	48.1749	0.24187	0	2.3979	0.24	1	3	1	1	C	130.227
707	2012	17.3266	0.00396764	7	0.00102	0.745206	22.8562	2.77259	0.28751	25.1135	0.458061	1	2.19722	0.264	0	0	0	0	C	33.4858
600616	2012	14.9871	0.00195704	8	0.061507	0.238971	21.2235	3.04452	0.424814	34.8826	0.252947	0	2.19722	0.3675	0	0	1	0	C	3.22725
600420	2012	16.3003	0.00485977	6	0.061434	0.517775	21.627	2.19722	0.63318	41.6206	0.197391	0	2.19722	0.4575	0	0	1	1	C	11.998
2025	2012	16.3143	0.00551118	6	0.076321	0.174299	21.5153	2.19722	0.60609	41.6472	0.231084	0	2.19722	0.53	0	0	1	1	C	12.168
799	2012	16.6519	0.00670624	6	0.187313	0.256357	21.6566	2.77259	0.168384	30.9998	0.155258	0	2.19722	0.414	0	0	0	0	C	17.0533
2594	2012	20.1261	0.00801023	4	0.003098	0.648607	24.9532	0.693147	0.154107	24.2404	0.375147	1	1.79176	0.61	0	0	0	0	C	550.387
601727	2012	19.8521	0.00352553	8	0.03757	0.657267	25.4999	1.60944	0.872362	57.7923	0.113763	0	2.19722	0.79	1	3	0	0	C	418.479
600630	2012	16.4425	0.00537875	6	0.017802	0.410329	21.6678	2.99573	0.320626	30.083	0.184292	0	2.19722	0.213333	0	0	0	0	C	13.8316
2008	2012	17.4499	0.00579785	8	0.097309	0.433642	22.6002	2.19722	0.398925	18.0191	0.183992	1	2.3979	0.514	1	4	0	0	C	37.8798
766	2012	13.0711	0.000530791	6	0.00431	0.30762	20.6122	2.77259	0.256475	22.5907	0.118877	1	1.79176	0.2325	0	0	0	0	C	0.475
2597	2012	16.1112	0.00386327	6	0.052093	0.251668	21.6675	0.693147	0.104028	58.789	0.356073	0	2.19722	0.2625	1	4	0	0	C	9.93159
2513	2012	14.3291	0.000716806	6	0.025404	0.493209	21.5698	1.09861	0.013964	30.9264	0.503474	0	2.3979	0.2075	1	1	0	0	C	1.67127
2068	2012	17.1034	0.00521235	6	0.019013	0.722406	22.3601	1.94591	0.506397	43.4401	0.426453	0	2.19722	0.398	0	0	0	0	C	26.7862
2169	2012	16.9147	0.0166161	6	-0.034947	0.53536	21.0121	1.79176	0.289328	22.9038	0.119843	1	2.19722	0.175	0	0	0	0	C	22.1806
600965	2012	15.5311	0.0051101	6	0.027148	0.283591	20.3609	2.19722	0.347297	27.6616	0.385132	1	1.94591	0.296667	0	0	0	0	C	5.56
2645	2012	14.7412	0.00313539	7	0.053262	0.181044	20.5062	0.693147	0.094759	58.1221	0.165426	0	2.19722	0.34	0	0	0	0	C	2.52365
2046	2012	17.3436	0.0180352	6	0.034727	0.459987	21.359	2.07944	0.45471	40.8192	0.209765	0	2.19722	0.402	0	0	1	1	C	34.0584
980	2012	16.4902	0.00780176	6	0.015164	0.338511	21.3437	2.56495	0.342385	33.3016	0.327209	1	1.94591	0.298	0	0	0	0	C	14.5085
2501	2012	16.2438	0.00314974	6	0.056125	0.604421	22.0042	1.09861	0.383168	24.0385	0.208284	1	2.19722	0.4425	1	4	0	0	C	11.3389
600353	2012	12.3584	0.000204872	6	0.101784	0.171325	20.8515	2.3979	0.44489	27.9136	0.179553	0	2.19722	0.1325	0	0	0	0	C	0.232912
2583	2012	16.9965	0.00945066	6	0.013085	0.270804	21.6582	0.693147	0.287351	59.5126	0.214045	1	2.19722	0.38	0	0	0	0	C	24.0711
2526	2012	16.7497	0.00620884	6	0.014545	0.347914	21.8315	1.09861	0.005173	23.9694	0.160268	0	2.19722	0.295	1	4	0	0	C	18.8064
600249	2012	16.4009	0.00409239	6	0.01062	0.343053	21.9005	2.19722	0.289604	18.5246	0.28899	0	1.60944	0.49	1	3	0	0	C	13.2689
2582	2012	16.3009	0.0075719	8	0.063341	0.196444	21.1842	0.693147	0.367159	40.6567	0.160535	1	2.19722	0.435	1	3	0	0	C	12.0054
600176	2012	17.5137	0.00218099	8	0.015318	0.794037	23.6417	2.63906	0.782855	32.7854	0.53496	0	2.19722	0.2875	0	0	1	1	C	40.3755
778	2012	18.3975	0.0024303	8	0.037708	0.651748	24.4172	2.77259	0.409944	50.01	0.321295	0	2.19722	0.484	0	0	1	1	C	97.7083
600206	2012	11.657	0.00010622	8	-0.113908	0.409166	20.807	2.63906	0.414864	40.659	0.498516	0	2.19722	0.07	0	0	1	1	C	0.1155
2255	2012	16.1576	0.00411572	7	0.065164	0.392677	21.6505	1.60944	0.264697	24.8265	0.199234	1	2.19722	0.4125	0	0	0	0	C	10.4027
600010	2012	17.4223	0.000577921	6	0.00405	0.793816	24.8784	2.48491	0.660452	61.196	0.237796	0	2.63906	0.54	0	0	1	0	C	36.8479
600835	2012	17.7132	0.0019146	8	0.051074	0.723023	23.9715	2.94444	0.651631	47.277	0.064555	0	2.19722	0.685	1	3	1	0	C	49.2887
600894	2012	19.865	0.0283744	6	0.112423	0.459819	22.125	2.83321	0.717819	61.1224	0.100424	0	2.3979	0.2675	1	3	0	0	C	423.907
2184	2012	16.6546	0.0138301	6	0.003032	0.328276	20.9355	1.79176	0.057752	23.5886	0.18013	0	2.19722	0.035	0	0	0	0	C	17.0997
2252	2012	14.9761	0.00264173	6	0.1853	0.156247	20.9124	1.60944	0.774874	37.7631	0.102947	0	2.19722	0.3875	1	4	0	0	C	3.1919
2271	2012	17.3223	0.0118599	6	0.068044	0.552762	21.7569	1.60944	0.281148	38.4233	0.160123	0	2.19722	0.37	1	2	0	0	C	33.3423
2454	2012	16.4951	0.00533014	6	0.057852	0.271041	21.7294	1.09861	0.269601	61.1925	0.078683	0	2.19722	0.245	0	0	0	0	C	14.5785
600488	2012	15	0.00131179	8	0.039694	0.290585	21.6363	2.48491	0.486454	46.8032	0.430917	0	2.19722	0.3625	0	0	1	0	C	3.26893
810	2012	13.751	0.000829497	6	0.015871	0.436865	20.8457	2.70805	0.728612	50.995	0.566615	0	2.19722	0.352	0	0	1	1	C	0.9375
600867	2012	16.5849	0.00670059	6	0.02506	0.163405	21.5904	2.94444	0.526211	35.3862	0.433875	0	2.19722	0.3175	1	4	0	0	C	15.9482
2084	2012	16.1418	0.0061304	8	0.02146	0.527378	21.2363	1.94591	0.637922	28.8391	0.321856	0	2.19722	0.264	0	0	0	0	C	10.2402
2432	2012	13.3614	0.000775836	6	0.008496	0.0741843	20.5229	1.09861	0.101886	51.6015	0.055335	0	1.94591	0.13	0	0	0	0	C	0.635
601718	2012	19.6602	0.0204621	6	0.049244	0.392729	23.5494	1.09861	0.129607	66.3328	0.15842	0	2.19722	0.296667	1	4	1	1	C	345.409
600720	2012	16.616	0.00162426	6	0.017121	0.598919	23.0387	2.83321	0.433726	13.239	0.483043	0	2.07944	0.485	0	0	1	1	C	16.4533
2527	2012	16.4157	0.00827359	6	0.086879	0.126062	21.2104	1.09861	0.09672	20.7721	0.154926	0	2.19722	0.4375	1	4	0	0	C	13.4663
2559	2012	16.74	0.0125517	6	0.053	0.194448	21.118	0.693147	0.387252	17.8134	0.256955	0	2.3979	0.28	1	4	0	0	C	18.6256
600060	2012	18.5041	0.00595573	8	0.08935	0.507891	23.6275	2.77259	0.687563	41.1495	0.070432	0	2.07944	0.4675	0	0	0	0	C	108.7
2382	2012	14.705	0.00147974	6	0.031128	0.415208	21.2209	1.09861	0.00553	52.5	0.29342	0	2.19722	0.2425	1	3	0	0	C	2.4338
2381	2012	13.67	0.000657231	7	0.082582	0.251227	20.9975	1.09861	0.063303	24.359	0.187438	0	2.3979	0.36	1	3	0	0	C	0.864616
600664	2012	18.5409	0.00719819	6	0.03766	0.447758	23.4748	2.99573	0.36686	45.064	0.222425	1	2.19722	0.33	0	0	0	0	C	112.775
600487	2012	18.7322	0.0149393	8	0.043442	0.692067	22.936	2.30259	0.38856	40.7118	0.213383	0	2.19722	0.525	0	0	0	0	C	136.553
2263	2012	17.3052	0.00953036	6	-0.023869	0.193284	21.9585	1.60944	0.309286	38.0256	0.312733	1	1.94591	0.2175	1	1	0	0	C	32.7758
600707	2012	16.4991	0.0018291	6	-0.218121	0.758035	22.8031	2.83321	0.397505	22.3642	0.186841	0	2.19722	0.1075	0	0	1	1	C	14.6381
2637	2012	15.6392	0.00378709	6	0.005476	0.375636	21.2153	0.693147	0.078799	11.5737	0.292926	0	1.94591	0.2125	1	4	0	0	C	6.19461
2638	2012	16.7066	0.00602279	6	0.034991	0.285473	21.8188	0.693147	0.412401	26.0642	0.110271	1	1.94591	0.4275	1	4	0	0	C	18.0122
2408	2012	16.3663	0.00296959	6	0.07344	0.280608	22.1856	1.09861	0.391159	63.6848	0.397901	0	2.19722	0.36	1	3	0	0	C	12.817
600104	2012	20.2513	0.00240062	8	0.1057	0.542859	26.3654	2.77259	0.872362	74.295	0.078158	0	2.19722	0.7575	0	0	0	0	C	623.534
2553	2012	14.5354	0.0034065	6	0.065287	0.0707183	20.2174	0.693147	0.012919	39.5977	0.219257	1	2.19722	0.18	0	0	0	0	C	2.05415
601766	2012	20.1207	0.00520259	8	0.046116	0.624493	25.3793	1.60944	0.781704	56.442	0.18976	0	2.07944	0.867813	0	0	1	1	C	547.403
600127	2012	17.0263	0.0183157	6	0.005136	0.628727	21.0263	2.70805	0.186897	17.0181	0.405261	0	1.79176	0.2875	0	0	1	1	C	24.7998
2012	2012	15.7419	0.00425996	6	0.060898	0.258718	21.2004	2.19722	0.344351	17.5998	0.348223	0	2.19722	0.392	1	4	0	0	C	6.86448
601233	2012	16.3428	0.000957963	6	0.022814	0.456048	23.2935	0.693147	0.459602	37.6178	0.497414	0	2.3979	0.3	1	2	0	0	C	12.5189
600316	2012	12.6025	4.76083e-05	6	0.014027	0.26123	22.555	2.56495	0.560787	43.6309	0.124328	0	2.3979	0.765	0	0	1	1	C	0.2973
2017	2012	15.3859	0.00364278	6	0.026809	0.48227	21.0009	2.19722	0.543532	29.6237	0.20029	1	2.3979	0.39	1	3	1	1	C	4.80847
2042	2012	19.1611	0.026182	8	0.011443	0.610883	22.8038	2.07944	0.665884	42.2896	0.337099	0	2.19722	0.198	0	0	0	0	C	209.688
601218	2012	14.6458	0.000616057	6	0.002988	0.398579	22.038	0.693147	0.143825	43.8476	0.212908	0	2.3979	0.04	1	2	0	0	C	2.294
929	2012	15.2467	0.00300546	6	0.032227	0.302385	21.054	2.63906	0.398011	21.2888	0.277698	0	2.19722	0.218	0	0	0	0	C	4.18373
935	2012	15.3587	0.000956036	6	0.014758	0.317421	22.3114	2.63906	0.036499	48.1361	0.674908	0	2.07944	0.478	0	0	0	0	C	4.67962
600898	2012	0	0	6	0.040287	0.503866	20.184	2.83321	0.117224	10.6921	0.295285	0	1.94591	0.1975	0	0	0	0	C	0
2313	2012	15.4376	0.00157387	6	0.055774	0.335073	21.8918	1.38629	0.778062	24.6875	0.082363	1	1.94591	0.435	1	4	0	0	C	5.06371
601636	2012	18.9907	0.026191	6	0.028829	0.595655	22.6468	0.693147	0.133714	48.4408	0.513844	0	2.19722	0.516667	0	0	0	0	C	176.828
811	2012	16.4039	0.00594061	6	0.063658	0.432979	21.5299	2.70805	0.513834	24.069	0.149046	0	2.19722	0.434	0	0	0	0	C	13.3086
911	2012	16.0149	0.00153717	6	-0.056295	0.796728	22.4927	2.63906	0.513351	47.7145	0.384472	0	2.3979	0.25	0	0	0	0	C	9.01918
695	2012	12.6949	0.000274039	5	0.00441	0.709961	20.8972	2.77259	0.417149	37.2955	0.46567	0	2.19722	0.194	1	2	0	0	C	0.326092
2341	2012	14.8002	0.00142089	5	0.05041	0.585608	21.3567	1.09861	0.299954	40.3005	0.154523	1	2.19722	0.3625	0	0	0	0	C	2.67697
2149	2012	17.9258	0.0232549	6	0.020778	0.603796	21.687	1.79176	0.605544	36.4732	0.517852	0	2.48491	0.3225	0	0	0	0	C	60.9637
2566	2012	16.7785	0.0116449	6	0.058544	0.0646714	21.2314	0.693147	0.262635	38.8811	0.133371	0	1.94591	0.28	1	4	0	0	C	19.3558
600260	2012	0	0	8	0.044137	0.643285	22.3894	2.56495	0.265742	22.3218	0.123436	0	2.48491	0.295	1	4	0	0	C	0
600523	2012	16.0181	0.00320501	6	0.055419	0.371984	21.7612	2.48491	0.365939	47.6418	0.208812	1	2.07944	0.4125	0	0	1	1	C	9.04882
600198	2012	18.9373	0.0197988	6	0.026222	0.722516	22.8595	2.70805	0.350004	29.6054	0.080571	1	1.94591	0.3325	0	0	1	1	C	167.64
600522	2012	17.6119	0.00565657	6	0.056771	0.394432	22.7868	2.3979	0.373918	24.5893	0.219423	1	2.19722	0.465	1	1	0	0	C	44.54
2291	2012	13.7024	0.000336664	6	0.021326	0.39158	21.6988	1.38629	0.77721	40.3391	0.064245	1	1.94591	0.345	0	0	0	0	C	0.893056
868	2012	18.0167	0.0160888	6	0.02386	0.666835	22.1463	2.77259	0.391723	20.4998	0.123299	0	2.3979	0.414	0	0	0	0	C	66.7639
600360	2012	16.9339	0.00725874	8	0.011011	0.463194	21.8594	2.48491	0.301965	25.5873	0.383736	0	2.19722	0.3225	0	0	0	0	C	22.6093
2112	2012	14.916	0.00287137	6	0.005613	0.575091	20.769	1.79176	0.340899	20.2556	0.208009	0	2.3979	0.07	0	0	0	0	C	3.0056
752	2012	16.3791	0.0112985	6	0.059319	0.1383	20.8622	2.77259	0.209937	10.6535	0.20977	0	2.19722	0.0925	1	2	0	0	C	12.9821
2487	2012	14.1176	0.000840465	6	0.018927	0.0799846	21.1992	1.09861	0.452238	47.4075	0.043497	0	1.94591	0.1375	0	0	0	0	C	1.3527
2387	2012	12.7035	0.000208136	6	0.034979	0.13732	21.1808	1.09861	0.059982	46.8984	0.335102	0	2.19722	0.37	0	0	0	0	C	0.328896
2125	2012	15.2673	0.00341549	6	-0.036465	0.702003	20.9467	1.79176	0.512269	46.7559	0.421982	0	2.07944	0.085	0	0	0	0	C	4.27078
600063	2012	17.588	0.0072083	8	-0.02693	0.573503	22.5205	2.77259	0.308976	30.1956	0.61524	0	2.19722	0.3175	0	0	0	0	C	43.488
2523	2012	14.6477	0.00158564	4	0.011671	0.230495	21.0945	1.09861	0.009048	19.0236	0.165199	0	2.19722	0.0975	0	0	0	0	C	2.2984
2227	2012	15.9595	0.0115019	6	0.032229	0.164017	20.4248	1.60944	0.749404	62.5978	0.01627	1	1.79176	0.315	1	4	0	0	C	8.5336
2491	2012	16.088	0.00295779	7	0.053825	0.485971	21.9114	1.09861	0.133981	52.2382	0.19822	0	2.19722	0.595	1	4	0	0	C	9.70397
822	2012	16.585	0.00266014	6	-0.090462	0.445907	22.5143	2.70805	0.447186	40.3365	0.624156	0	2.07944	0.152	0	0	1	1	C	15.95
600372	2012	16.868	0.00244983	6	0.055383	0.438384	22.8798	2.48491	0.650671	43.2208	0.144611	0	2.19722	0.425	0	0	1	1	C	21.169
600558	2012	13.884	0.000542282	6	0.016847	0.39245	21.4038	2.48491	0.380088	37.2094	0.231557	1	2.30259	0.3875	0	0	0	0	C	1.07092
2057	2012	15.5783	0.00913135	6	-0.054374	0.282338	20.2743	1.94591	0.422749	26.7719	0.146978	0	2.19722	0.162	0	0	1	1	C	5.82871
600261	2012	16.8461	0.00506194	8	0.051663	0.402334	22.1321	2.56495	0.774204	32.1393	0.190885	0	2.19722	0.555	0	0	0	0	C	20.7092
2049	2012	17.3917	0.0131133	6	0.05217	0.25436	21.7258	2.07944	0.397892	42.2836	0.110346	0	2.19722	0.672	0	0	1	0	C	35.7359
2581	2012	13.0605	0.000644697	6	0.118337	0.0646714	20.4072	0.693147	0.491985	23.4702	0.045646	0	2.19722	0.4225	1	3	0	0	C	0.47
600702	2012	10.5054	1.05419e-05	8	0.106793	0.324826	21.9655	2.83321	0.621778	31.8535	0.192684	1	2.19722	0.5275	1	1	0	0	C	0.0365098
2537	2012	16.0993	0.00385972	6	0.037285	0.413404	21.6564	0.693147	0.44995	41.25	0.235796	1	2.19722	0.185	0	0	0	0	C	9.81368
600973	2012	15.1843	0.000663279	8	0.01619	0.662772	22.5026	2.19722	0.515036	35.6639	0.110304	1	2.07944	0.3375	1	3	0	0	C	3.9304
2055	2012	15.482	0.00223787	6	0.044598	0.483101	21.5843	1.94591	0.554876	33.7196	0.232837	1	1.94591	0.63	0	0	0	0	C	5.29376
2066	2012	17.035	0.00849035	6	0.005784	0.643628	21.8038	1.94591	0.498608	44.6694	0.245489	0	2.19722	0.376	0	0	1	1	C	25.0153
2457	2012	15.0298	0.00173562	6	0.036424	0.175362	21.3862	1.09861	0.188063	20.9278	0.113557	1	2.19722	0.325	1	2	0	0	C	3.36788
2064	2012	17.6498	0.0190714	5	0.007587	0.31687	21.6093	1.94591	0.375814	32.3239	0.462248	0	2.19722	0.166	1	3	0	0	C	46.259
600295	2012	19.1123	0.00598839	6	0.02831	0.666475	24.2303	2.48491	0.706911	40.6977	0.34912	0	2.19722	0.4625	0	0	0	0	C	199.701
2493	2012	18.956	0.00720108	6	0.016207	0.622378	23.8895	1.09861	0.044698	74.8946	0.254481	0	2.19722	0.24	1	3	0	0	C	170.797
2424	2012	16.1815	0.00328836	6	0.070635	0.369591	21.8988	1.09861	0.052571	52.7252	0.099968	0	2.19722	0.27	1	3	0	0	C	10.6544
2584	2012	16.2466	0.00815867	8	0.046248	0.252654	21.0553	0.693147	0.165524	18.3	0.170703	0	2.19722	0.3175	1	2	0	0	C	11.3714
858	2012	16.2538	0.000253123	7	0.187313	0.303365	24.5354	2.70805	0.710743	36	0.121492	0	2.30259	0.43	0	0	0	0	C	11.4532
2455	2012	14.9653	0.00197237	6	0.024896	0.527655	21.1938	1.09861	0.030762	39.6355	0.37045	1	1.94591	0.0725	0	0	0	0	C	3.1575
600731	2012	15.5674	0.00404719	6	0.011866	0.705967	21.0771	2.83321	0.308467	21.4444	0.420196	0	2.19722	0.25	0	0	0	0	C	5.76558
[truncated: 17,501 more rows]
